# Supplementary material for: The DREB2C.L-IAGLU module contributes to long-term heat stress via sugar metabolism in cucumber
Source: Hortic Res. 2025 Dec 11;13(3):uhaf341. doi: 10.1093/hr/uhaf341 (PMC12966004; doi:10.1093/hr/uhaf341)
Supplement: Web_Material_uhaf341 [file web_material_uhaf341.zip]

Archive with 6 entries (6 files):
- FS1.svg
- FS2.svg
- FS3.svg
- FS4.svg
- FS5.svg
- STables.xlsx
