# Supplementary material for: The DREB2C.L-IAGLU module contributes to long-term heat stress via sugar metabolism in cucumber
Source: Hortic Res. 2025 Dec 11;13(3):uhaf341. doi: 10.1093/hr/uhaf341 (PMC12966004; doi:10.1093/hr/uhaf341)
Supplement: Web_Material_uhaf341 [file web_material_uhaf341.zip › STables.xlsx]

## Sheet: TS1
Table S1. Coefficient of the comprehensive indexes CIx (comprehensive indexes) and proportion.
Index	Principal components
	PC1	PC2	PC3
Chl a	0.441547	0.0110438	0.161323
Chl b	0.340519	-0.320271	-0.336674
Chl	0.438841	-0.126215	-0.0220441
Car	0.294515	-0.160925	0.545091
SOD	0.326988	0.347092	-0.217435
POD	0.313458	-0.286351	0.151303
CAT	0.0717119	0.6082	0.543087
HL	-0.4208	-0.149881	0.142285
GR	0.149738	0.510383	-0.420843
Eigen values	4.916	1.607	0.996
Contributive ratio	54.617	17.854	11.072
Cumulative contributive ratio	54.617	72.471	83.543

## Sheet: TS2
Table S2. Comprehensive indexes, membership function values, heat tolerance value, and ranking of cucumbers.
Genotypes	Comprehensive index			Membership function value			Heat tolerance value (H)	Ranking
	X1	X2	X3	U(X1)	U(X2)	U(X3)
PS76	3.04921	0.508905	-0.374425	1	0.615858	0.336277	0.829941	1
AM218	2.36646	-0.621996	-0.165513	0.915362	0.391173	0.415734	0.737122	2
9930	1.4695	-0.0929002	0.619202	0.80417	0.496293	0.714191	0.726448	3
XTMC	0.41829	0.666566	-1.16567	0.673855	0.647182	0.0353363	0.583531	6
461	-0.294821	2.4424	1.27626	0.585453	1	0.964096	0.724228	4
CU2	0.0994545	-0.208862	-0.998935	0.63433	0.473254	0.0987518	0.528926	7
Gy14	-0.574021	0.364569	0.949093	0.550842	0.587181	0.839662	0.596886	5
32X	-0.39891	-2.59088	1.37066	0.57255	0	1	0.50684	8
GFC	-1.11763	-0.679412	-1.25858	0.483452	0.379766	0	0.397221	9
PWRG	-5.01751	0.211605	-0.252095	0	0.556791	0.382804	0.169725	10

## Sheet: TS3
Table S3. Differentially expressed genes (DEGs) in XTMC under CK and HS conditions.
ID	CK-XTMC-1_fpkm	CK-XTMC-2_fpkm	CK-XTMC-3_fpkm	HS-XTMC-1_fpkm	HS-XTMC-2_fpkm	HS-XTMC-3_fpkm	log2FoldChange	regulated
CsaV3_6G009300	10.9845	11.5559	12.2771	71.1185	79.3162	76.9584	2.93399	up	CsIAGLU
CsaV3_4G026910	0.7843	0.55	0.7553	1.4474	2.1091	1.1655	1.40307	up	CsDREB2C
CsaV3_1G000140	108.588	110.649	99.2107	41.2066	38.5608	33.3512	-1.26524	down
CsaV3_1G000150	2.6156	3.7717	3.6751	6.9373	6.6719	5.6116	1.16033	up
CsaV3_1G000190	0.0452	0	0.0464	1.0871	1.1255	0.5909	5.16256	up
CsaV3_1G000360	2.6599	2.2779	0.5671	0.494	0.6535	1.0441	-1.10466	down
CsaV3_1G000420	36.2833	36.0757	33.4254	77.6942	85.3687	77.5148	1.41177	up
CsaV3_1G000450	1.9205	1.8584	1.467	0.4308	1.0036	0.4976	-1.21778	down
CsaV3_1G000570	11.6549	12.3324	11.9403	2.5901	3.4579	2.9639	-1.77032	down
CsaV3_1G000600	4.313	3.7057	3.8766	19.8408	15.6321	14.9926	2.31367	up
CsaV3_1G000640	8.7621	7.9085	8.5075	16.4604	14.8134	15.2688	1.1145	up
CsaV3_1G000650	0.3712	1.041	0.5719	20.4977	13.868	17.54	4.94021	up
CsaV3_1G000720	7.4669	7.3681	9.1045	1.5933	4.2615	3.7529	-1.09585	down
CsaV3_1G000750	0.6175	0.3779	1.0403	2.7823	2.601	2.966	2.26658	up
CsaV3_1G000840	8.4895	7.4958	7.2456	1.7552	2.8215	2.6111	-1.46881	down
CsaV3_1G000850	10.2133	7.9912	10.707	2.2951	2.891	2.9108	-1.61	down
CsaV3_1G000920	0.6922	0.436	0.9201	2.3377	2.6277	2.2993	2.05528	up
CsaV3_1G000950	14.6315	14.193	13.1241	44.728	43.4895	42.6458	1.86849	up
CsaV3_1G000960	1.8255	1.7656	1.2932	7.1592	6.9846	6.81	2.32741	up
CsaV3_1G001000	6.7046	5.9385	5.7091	54.6049	54.3374	48.035	3.32345	up
CsaV3_1G001010	1.6531	1.2645	2.5471	18.3793	15.5974	16.5412	3.43892	up
CsaV3_1G001170	46.5302	42.5474	47.0298	18.4748	18.0469	16.9426	-1.12016	down
CsaV3_1G001220	1.5427	0.6157	1.5847	2.2005	2.2783	2.7112	1.17165	up
CsaV3_1G001250	1.8616	2.1645	1.6828	4.5195	4.5949	5.4001	1.57195	up
CsaV3_1G001280	5.7909	5.5941	5.1624	2.4829	1.9352	1.7287	-1.19843	down
CsaV3_1G001490	0.7437	0.5779	1.4916	1.7428	2.7668	2.2315	1.48808	up
CsaV3_1G001620	1.657	1.277	1.5887	0.7651	0.4169	0.6129	-1.10139	down
CsaV3_1G001800	21.6352	18.9465	19.8505	5.6082	6.9527	6.0706	-1.47104	down
CsaV3_1G001820	88.9819	93.9914	92.3631	37.3329	31.6823	32.8231	-1.20684	down
CsaV3_1G001830	81.9184	81.5613	82.6387	250.624	238.583	246.837	1.80779	up
CsaV3_1G001870	1.0552	0.7487	0.7776	0.2007	0.1558	0.1909	-2.00796	down
CsaV3_1G001880	16.0344	16.9899	16.7346	31.2077	31.3836	29.3933	1.1132	up
CsaV3_1G001910	48.3699	46.7826	45.78	80.1804	80.9461	82.257	1.01531	up
CsaV3_1G001960	3.6068	3.2165	2.9097	6.5259	7.4193	6.9148	1.32611	up
CsaV3_1G001970	2.1751	4.363	4.0218	8.0875	7.8808	8.1025	1.41433	up
CsaV3_1G002010	0.8202	0.6972	1.5447	4.9335	2.0122	3.2505	1.96996	up
CsaV3_1G002110	12.0685	12.4939	11.9632	45.7093	43.5443	48.3762	2.141	up
CsaV3_1G002130	0.298	0.3343	0.2755	2.1833	2.8003	3.1174	3.38287	up
CsaV3_1G002140	3.5296	3.3639	3.5663	83.2735	81.8928	80.8631	4.7833	up
CsaV3_1G002190	0.7847	1.0775	1.5812	1.9474	2.6314	2.4401	1.2532	up
CsaV3_1G002290	125.338	135.416	123.44	250.872	258.998	244.112	1.19898	up
CsaV3_1G002350	7.4095	7.2242	7.379	13.9536	12.1717	14.0345	1.0952	up
CsaV3_1G002380	1.4642	1.1488	0.7328	0.4516	0.5101	0.3124	-1.16338	down
CsaV3_1G002400	2.1244	3.804	3.2007	7.4861	6.361	4.0411	1.19662	up
CsaV3_1G002420	1.1325	1.7327	1.6724	5.2638	7.2932	6.2273	2.27479	up
CsaV3_1G002510	3.5817	2.854	2.6444	5.2633	4.0553	8.5163	1.20133	up
CsaV3_1G002530	0.9522	1.0085	0.9781	1.8824	1.5342	1.9593	1.09884	up
CsaV3_1G002560	90.4133	95.2271	92.1606	31.5153	26.3533	29.9533	-1.43385	down
CsaV3_1G002570	0.8317	0.7125	0.6151	0.2547	0.226	0.1582	-1.5254	down
CsaV3_1G002610	19.0804	18.3534	17.5815	128.138	121.835	126.76	3.00293	up
CsaV3_1G002630	4.203	5.7779	6.0069	13.0696	12.3315	13.991	1.52767	up
CsaV3_1G002650	1.0799	0.9179	1.3866	3.789	4.1267	2.7817	1.88877	up
CsaV3_1G002710	80.0783	71.0869	78.9161	23.2306	23.3735	21.7891	-1.52226	down
CsaV3_1G002750	0.9925	1.2033	1.1542	0.2662	0.4028	0.3117	-1.54825	down
CsaV3_1G002840	141.522	112.493	141.76	12.9302	15.0734	10.2206	-3.14472	down
CsaV3_1G002880	6.5395	4.1046	5.3741	1.5404	1.367	1.1961	-1.73292	down
CsaV3_1G002970	0.6396	0.7786	0.657	2.6624	2.7098	3.066	2.24998	up
CsaV3_1G003000	3.6021	2.873	3.5775	0.4481	0.7732	0.4465	-2.3643	down
CsaV3_1G003130	3.5439	3.4218	2.6696	1.3952	1.07	1.292	-1.13063	down
CsaV3_1G003310	7.7992	9.0019	7.6162	22.5783	24.4256	22.2229	1.72925	up
CsaV3_1G003330	0.7288	0.7434	1.123	1.651	2.122	2.1043	1.40589	up
CsaV3_1G003340	0.9733	2.581	1.5997	3.6189	5.0692	4.9755	1.62876	up
CsaV3_1G003380	19.9185	16.1084	19.0484	3.2868	3.2917	2.8725	-2.31348	down
CsaV3_1G003400	0.3491	0.1424	0.5379	1.2598	1.8577	1.2866	2.32573	up
CsaV3_1G003430	36.3352	40.0633	37.6861	80.3023	85.8665	87.2982	1.37789	up
CsaV3_1G003580	9.1699	11.2784	8.9764	0.059	0.4275	0.1924	-5.22142	down
CsaV3_1G003730	42.1892	36.0496	41.3379	2.9361	3.6745	3.2971	-3.36691	down
CsaV3_1G003770	22.345	25.353	25.3077	51.6682	52.8457	52.9733	1.33573	up
CsaV3_1G003800	30.4782	35.6666	33.2417	10.2195	11.2537	10.3247	-1.41845	down
CsaV3_1G003820	222.637	233.146	213.928	704.761	710.082	701.246	1.88635	up
CsaV3_1G003830	4.7073	4.1926	3.9955	8.894	8.1574	7.5143	1.15778	up
CsaV3_1G003910	6.3622	5.0471	6.5959	2.1259	1.7342	0.9105	-1.68121	down
CsaV3_1G004000	11.2729	10.2078	13.5569	54.0627	30.5084	29.2882	1.93019	up
CsaV3_1G004040	2.1645	1.5487	2.2566	48.755	46.7107	48.1248	4.81588	up
CsaV3_1G004060	18.3451	17.0775	17.6108	35.0291	30.0853	33.5371	1.12358	up
CsaV3_1G004100	10.7653	8.4762	9.4505	3.7806	3.7612	4.3911	-1.03794	down
CsaV3_1G004190	0	0.1031	0.0346	2.2838	2.0213	1.9222	5.73369	up
CsaV3_1G004200	27.2848	27.5668	27.2859	51.9128	52.3063	53.7578	1.17055	up
CsaV3_1G004330	4.8935	3.6106	3.8236	1.0248	0.8252	0.4951	-2.15893	down
CsaV3_1G004360	21.556	18.0038	20.8438	45.403	50.2454	46.482	1.46178	up
CsaV3_1G004390	15.1532	14.0223	18.2262	33.9564	35.2502	34.6874	1.35975	up
CsaV3_1G004440	53.0674	48.3382	49.434	19.469	21.4807	22.5405	-1.02149	down
CsaV3_1G004480	28.339	27.1084	29.182	10.8713	10.3764	11.2909	-1.15169	down
CsaV3_1G004510	0.3383	0.2465	0.3351	0.3304	0.6841	0.8045	1.2078	up
CsaV3_1G004590	0.6661	0.4671	0.8125	0.1593	0.1885	0.2475	-1.48329	down
CsaV3_1G004660	26.1467	22.7947	23.9178	9.9679	10.3203	10.2112	-1.02891	down
CsaV3_1G004690	16.8633	14.1067	16.67	2.9802	3.3176	4.1412	-1.96468	down
CsaV3_1G004770	4.531	5.2816	4.6544	7.7866	9.4665	8.2084	1.04097	up
CsaV3_1G004910	8.0876	8.9932	8.8076	17.8887	16.7308	18.2543	1.25731	up
CsaV3_1G005000	40.7014	34.1935	36.7834	77.2493	70.7741	76.0437	1.23301	up
CsaV3_1G005060	7.3117	3.6747	6.5311	14.6014	14.9975	10.3304	1.41858	up
CsaV3_1G005120	7.2751	8.5741	8.2246	1.1305	1.8219	1.6116	-2.17657	down
CsaV3_1G005160	9.0406	7.0759	7.7998	0.687	0.8659	0.617	-3.23293	down
CsaV3_1G005170	0.6446	0.4128	0.4927	1.2787	1.5615	1.1762	1.6007	up
CsaV3_1G005180	66.1338	54.5233	65.3275	21.142	21.4741	21.9612	-1.29786	down
CsaV3_1G005200	1.3665	1.3938	1.6253	4.6405	4.3973	4.3607	1.83923	up
CsaV3_1G005250	81.0071	92.9687	86.8779	200.894	188.589	204.506	1.4139	up
CsaV3_1G005320	0.5898	0.5442	0.4616	5.344	4.5789	4.6744	3.42085	up
CsaV3_1G005420	2.161	2.0817	1.3566	10.8973	10.8746	11.2043	2.78385	up
CsaV3_1G005470	35.1699	31.8822	33.7813	12.6951	11.4787	12.5735	-1.22835	down
CsaV3_1G005500	1.9411	2.0805	1.4194	0.3958	0.9685	0.7823	-1.12176	down
CsaV3_1G005630	36.0852	42.2847	32.3769	73.7355	75.3278	65.2558	1.17832	up
CsaV3_1G005720	4.7465	4.2393	4.9548	1.7677	2.0625	1.7081	-1.10429	down
CsaV3_1G005750	0.4414	0.6609	0.4341	0.8421	0.8613	1.3732	1.22602	up
CsaV3_1G005770	0.3169	0.2735	0.3005	0.5598	0.8004	0.6086	1.36973	up
CsaV3_1G005790	11.108	11.7043	11.8323	18.7415	21.5817	20.6312	1.0412	up
CsaV3_1G005800	2.6797	2.3332	4.364	4.0741	6.3642	6.2162	1.05497	up
CsaV3_1G005810	52.3909	48.5294	51.6582	22.5906	19.8189	21.7712	-1.02123	down
CsaV3_1G005840	1.5618	0.7434	0.4278	2.9604	0.7073	2.5994	1.43136	up
CsaV3_1G005900	119.638	114.545	124.733	487.379	480.255	494.88	2.25426	up
CsaV3_1G005930	26.4283	22.5275	25.9375	7.9016	9.4888	9.0785	-1.27354	down
CsaV3_1G005970	52.3502	59.723	51.1805	20.072	19.3512	19.4796	-1.24443	down
CsaV3_1G006010	13.1364	10.3913	11.8116	26.1882	23.0338	23.3678	1.26726	up
CsaV3_1G006070	2.3597	1.903	2.1985	0.4801	0.1243	0.5219	-2.2917	down
CsaV3_1G006080	9.7204	8.5456	9.8173	3.1138	4.3733	3.6903	-1.10327	down
CsaV3_1G006170	6.924	5.8443	6.318	2.4966	2.6444	2.5534	-1.08307	down
CsaV3_1G006220	1.0396	1.0179	1.2601	0	0	0.0247	-6.80054	down
CsaV3_1G006270	1.0002	0.9577	0.7339	2.143	1.0862	1.6259	1.08124	up
CsaV3_1G006380	0.8467	0.5937	0.7882	0.0868	0.0599	0.173	-2.58116	down
CsaV3_1G006460	2.1829	2.6252	2.7443	0.7839	1.0698	0.6585	-1.36147	down
CsaV3_1G006490	7.2752	6.8496	4.4074	1.734	2.1122	2.1069	-1.41372	down
CsaV3_1G006580	7.809	6.051	8.8437	1.9313	2.062	2.3292	-1.61719	down
CsaV3_1G006590	40.7821	43.3391	45.9063	79.05	82.1204	78.3883	1.10852	up
CsaV3_1G006660	1.9898	1.804	1.5141	4.2715	3.0039	3.2856	1.22169	up
CsaV3_1G006760	56.9298	62.6533	59.9819	8.3626	8.69	7.6874	-2.63265	down
CsaV3_1G006790	3.6631	3.2691	7.6824	1.5022	0.3456	2.5404	-1.50849	down
CsaV3_1G006940	15.8329	13.2852	15.4303	5.7646	6.4333	6.0966	-1.05652	down
CsaV3_1G006960	4.288	6.3068	5.139	2.1748	2.1461	2.2165	-1.04227	down
CsaV3_1G006970	9.0275	13.25	13.42	5.2974	5.1523	3.6648	-1.11137	down
CsaV3_1G006980	56.5462	48.9682	53.5424	106.472	107.799	108.102	1.24697	up
CsaV3_1G007040	7.9977	6.0089	6.1459	25.8715	31.3482	25.5125	2.26408	up
CsaV3_1G007050	0.1764	0.15	0.0604	1.2863	0.9656	0.7691	3.1917	up
CsaV3_1G007100	2.7414	1.3436	1.7921	27.1768	31.9267	24.5922	4.05769	up
CsaV3_1G007160	2.7068	1.3709	2.1285	5.614	4.9881	4.3277	1.49696	up
CsaV3_1G007180	2.52	2.8262	2.5886	5.1229	5.2093	4.3634	1.11586	up
CsaV3_1G007260	11.8105	12.3335	12.1321	1.8495	2.1064	1.6085	-2.47678	down
CsaV3_1G007290	0.2056	0.3595	0.3017	2.1201	1.9623	1.3619	2.87907	up
CsaV3_1G007310	26.8625	28.6551	29.1129	153.352	148.447	158.215	2.6698	up
CsaV3_1G007320	13.771	11.9312	13.1447	23.7386	26.2721	28.2551	1.23792	up
CsaV3_1G007330	28.6732	27.5201	27.1443	56.6208	56.3916	54.0309	1.23038	up
CsaV3_1G007340	10.9403	8.9667	10.7566	20.1257	19.8637	20.9268	1.21835	up
CsaV3_1G007380	8.9732	9.1289	9.3348	60.2765	61.0109	61.8089	2.96557	up
CsaV3_1G007410	41.7567	49.7702	42.261	17.7559	15.9423	13.1301	-1.28729	down
CsaV3_1G007460	1.8043	2.0058	1.9784	0.5986	0.7805	1.0123	-1.05298	down
CsaV3_1G007510	25.0142	25.0029	23.24	6.5653	7.2064	7.3025	-1.57167	down
CsaV3_1G007520	14.0057	13.7642	16.7475	157.354	153.706	136.199	3.55624	up
CsaV3_1G007530	20.662	19.8209	19.6906	5.6851	6.571	5.4163	-1.54062	down
CsaV3_1G007570	11.795	11.4435	12.6334	25.9553	29.8857	31.4657	1.50965	up
CsaV3_1G007600	72.0984	81.9577	76.7614	27.0876	24.4373	26.323	-1.34136	down
CsaV3_1G007610	16.5045	18.7603	16.127	32.2381	30.8532	30.5923	1.09283	up
CsaV3_1G007630	18.8561	18.469	19.9537	33.4845	33.0752	35.263	1.05725	up
CsaV3_1G007700	33.3222	31.4917	32.7678	9.4775	9.1788	8.4212	-1.62141	down
CsaV3_1G007770	11.1594	7.3062	9.3652	607.733	586.28	556.055	6.2039	up
CsaV3_1G007780	2.7655	1.648	2.362	47.6755	48.9384	46.2139	4.62441	up
CsaV3_1G007810	0.2583	0.2258	0.1516	0.5246	1.1698	0.7896	2.18793	up
CsaV3_1G007840	6.7956	5.7895	6.8985	9.3551	14.7549	10.6453	1.06041	up
CsaV3_1G007850	0.0844	0.1895	0.1388	1.6623	2.2374	1.9477	4.05139	up
CsaV3_1G007940	1.5952	1.2893	1.7314	3.0611	3.4078	2.5763	1.19862	up
CsaV3_1G007950	0.7286	1.1746	0.8932	2.236	2.1554	2.2352	1.47053	up
CsaV3_1G008040	3.4669	3.7702	3.8207	0.6277	0.7539	0.5186	-2.31266	down
CsaV3_1G008050	21.439	21.9533	22.3895	8.1808	7.7385	8.0446	-1.22965	down
CsaV3_1G008100	7.3427	7.0705	6.4183	1.995	1.7041	1.5724	-1.75298	down
CsaV3_1G008160	161.886	183.649	162.642	474.952	450.052	454.43	1.6671	up
CsaV3_1G008240	3.0535	3.2015	3.2902	1.261	1.088	0.7362	-1.39841	down
CsaV3_1G008280	0.8193	0.9551	0.9018	12.4163	10.4034	10.5757	3.87001	up
CsaV3_1G008330	2.3134	2.3385	3.2251	0.8132	0.4444	1.0314	-1.55581	down
CsaV3_1G008380	1.9661	2.3758	2.5465	6.3801	5.662	7.6219	1.74067	up
CsaV3_1G008470	4.373	4.8142	4.7297	8.3247	8.6975	8.0871	1.07809	up
CsaV3_1G008490	1.8483	1.3825	1.3502	3.324	5.2087	3.9554	1.67181	up
CsaV3_1G008550	14.3519	10.7715	12.879	4.0274	3.9245	3.7183	-1.47406	down
CsaV3_1G008580	3.0543	3.5186	3.6792	7.5695	9.5039	8.255	1.53054	up
CsaV3_1G008620	55.9656	50.9011	54.0894	21.1623	22.7175	18.5864	-1.13763	down
CsaV3_1G008710	0.6461	0.5407	0.4084	1.1957	1.1442	1.1423	1.35326	up
CsaV3_1G008720	0.2174	0.1613	0.3655	13.4454	15.3306	13.8648	6.06973	up
CsaV3_1G008760	5.5082	5.8623	5.9452	29.2457	31.9515	31.6512	2.6495	up
CsaV3_1G008840	25.4665	27.614	28.7673	59.0309	56.9023	55.121	1.29074	up
CsaV3_1G008850	0.426	0.6175	0.6219	1.3732	2.1326	1.9993	1.94923	up
CsaV3_1G008950	0	0	0	0.8724	1.4137	0.9896	7.62118	up
CsaV3_1G008970	5.9462	5.9846	5.0587	13.1486	12.3084	11.6782	1.35533	up
CsaV3_1G008980	0	0	0.0274	1.722	2.5686	2.2845	8.04304	up
CsaV3_1G009000	0.794	1.1097	0.6948	0.1286	0.0666	0.035	-3.25508	down
CsaV3_1G009050	0.7308	1.0733	0.8107	2.7491	1.9857	2.2936	1.65428	up
CsaV3_1G009120	29.6001	28.2913	31.5767	76.2912	75.4002	72.9257	1.55551	up
CsaV3_1G009260	1.3644	0.6089	0.8322	0.0466	0.1931	0	-3.31065	down
CsaV3_1G009300	2.0528	1.4357	1.8075	6.9273	5.7775	4.3929	1.9205	up
CsaV3_1G009370	14.6072	22.7267	11.4445	1.083	2.2426	2.9434	-2.74731	down
CsaV3_1G009380	9.5511	12.177	9.9227	1.1869	2.212	0.7742	-2.69531	down
CsaV3_1G009390	10.0286	14.6124	17.6601	2.3501	3.2443	3.4065	-2.01072	down
CsaV3_1G009460	4.9934	4.1991	5.0666	0.5572	0.6	0.6785	-2.73199	down
CsaV3_1G009520	30.0255	34.7334	33.1063	68.8037	62.9325	63.0861	1.22009	up
CsaV3_1G009530	3.5751	2.9742	3.9771	1.1711	1.2871	1.2144	-1.29144	down
CsaV3_1G009550	0.2259	0.0768	0.0387	1.7293	1.3215	1.8351	4.06129	up
CsaV3_1G009660	1.0976	0.9472	1.3587	3.0777	2.4855	2.041	1.38991	up
CsaV3_1G009760	28.33	29.4157	30.1065	3.4889	4.0939	3.3377	-2.78099	down
CsaV3_1G009770	37.3978	38.88	31.8134	12.292	12.3762	13.8941	-1.26108	down
CsaV3_1G009780	3.052	3.0671	3.8959	26.5789	28.7888	24.9458	3.231	up
CsaV3_1G009850	11.3616	3.834	11.8446	103.511	65.0383	54.5824	3.27939	up
CsaV3_1G010030	0.586	0.3617	0.4277	0.9275	0.7508	1.0633	1.22396	up
CsaV3_1G010070	20.698	24.966	22.0937	58.4581	53.6975	59.2714	1.56591	up
CsaV3_1G010080	5.6553	5.1168	6.5901	0.5653	1.0672	0.5784	-2.74666	down
CsaV3_1G010100	9.2012	7.5126	7.6872	1.8272	1.7586	2.1542	-1.86125	down
CsaV3_1G010140	0.0952	0	0	1.2493	1.1498	0.83	5.29547	up
CsaV3_1G010170	100.405	105.819	101.497	36.4174	35.8277	34.3465	-1.30266	down
CsaV3_1G010190	3.4366	3.7517	3.6544	1.5297	0.8212	1.2935	-1.3434	down
CsaV3_1G010260	0.9204	0.6123	0.4316	0.2626	0.1133	0.0714	-1.89314	down
CsaV3_1G010280	14.1205	13.4739	14.4088	3.2787	4.3796	3.1029	-1.73811	down
CsaV3_1G010300	4.5729	4.9993	4.7256	22.4293	20.4937	21.3557	2.39599	up
CsaV3_1G010380	0.4945	0.4385	0.4196	1.7398	2.1177	1.8147	2.29408	up
CsaV3_1G010400	0.3301	0.5985	0.4897	3.048	3.4463	2.5723	2.90328	up
CsaV3_1G010440	0.1165	0.297	0.1795	0.828	0.9891	0.6924	2.30636	up
CsaV3_1G010480	3.4347	2.5949	3.9638	7.9296	9.0741	8.1667	1.56054	up
CsaV3_1G010650	0.6521	0.9721	2.2158	3.5658	3.5214	2.6837	1.57637	up
CsaV3_1G010660	0.2979	0.1302	0.6338	0.5584	0.6986	0.8348	1.2082	up
CsaV3_1G010680	5.5778	4.8001	5.9883	11.0136	11.6879	13.1013	1.35683	up
CsaV3_1G010690	31.2639	30.3374	31.2232	109.197	110.687	116.692	2.08559	up
CsaV3_1G010700	0.9382	0.9192	0.7101	2.4841	2.8234	2.7885	1.88246	up
CsaV3_1G010730	14.515	13.96	13.4092	4.9538	3.5847	3.4744	-1.57103	down
CsaV3_1G010740	125.388	109.841	125.49	41.5289	42.3448	45.9075	-1.24686	down
CsaV3_1G010780	607.898	614.737	600.918	83.8929	74.9444	68.8633	-2.77411	down
CsaV3_1G010800	307.671	290.377	303.006	80.4247	81.6883	88.9146	-1.61686	down
CsaV3_1G010810	8.1662	9.9364	10.1546	3.1335	2.7576	2.7252	-1.48571	down
CsaV3_1G010870	0.2374	0.2076	0.1394	0.3833	0.4224	0.5511	1.44032	up
CsaV3_1G010960	8.826	6.6114	5.7934	1.6421	0.9537	0.8708	-2.37895	down
CsaV3_1G011060	2.2639	2.0678	2.1173	4.0647	4.2849	4.3385	1.20318	up
CsaV3_1G011090	0.3606	0.2758	0.0463	2.0209	1.6841	0.7502	2.93129	up
CsaV3_1G011150	17.3038	16.8012	12.1087	4.1317	3.4222	3.5934	-1.82338	down
CsaV3_1G011160	8.35	6.8462	7.1708	1.1745	0.6688	1.1491	-2.67297	down
CsaV3_1G011170	1.0964	0.994	0.876	0	0	0	-6.6353	down
CsaV3_1G011190	1.8184	1.5174	1.5962	3.7964	3.369	3.6161	1.35641	up
CsaV3_1G011200	0.4262	0.3661	0.2535	0.6133	0.5588	1.1468	1.37439	up
CsaV3_1G011260	6.4619	4.9868	4.7875	25.5776	25.6075	27.296	2.50034	up
CsaV3_1G011270	3.7141	2.7885	3.6297	0.7898	1.5186	0.9199	-1.42434	down
CsaV3_1G011280	5.7715	5.1106	5.6808	1.6642	1.702	2.2945	-1.32353	down
CsaV3_1G011360	48.6327	50.8509	49.1055	259.922	255.343	255.441	2.60181	up
CsaV3_1G011370	8.8814	9.6896	7.9267	2.6272	2.7613	2.683	-1.48906	down
CsaV3_1G011380	108.962	107.132	99.2965	182.809	187.559	189.024	1.05362	up
CsaV3_1G011390	83.419	101.944	97.3257	187.81	153.548	172.145	1.08834	up
CsaV3_1G011420	3.1568	3.0664	2.5633	0.3288	0.5106	0.2502	-2.78257	down
CsaV3_1G011440	1.0179	0.3461	1.278	2.5975	2.6893	1.3447	1.55956	up
CsaV3_1G011450	9.9055	10.2173	10.4052	2.3257	2.5663	2.4285	-1.8339	down
CsaV3_1G011480	1.476	2.6452	2.6424	16.7175	13.4886	13.9375	2.93375	up
CsaV3_1G011500	0	0	0.9147	6.4921	6.7215	5.999	4.63358	up
CsaV3_1G011510	7.2334	7.8191	7.8432	1.0142	0.42	0.588	-3.26569	down
CsaV3_1G011650	6.8301	6.9663	6.4477	2.1699	1.9873	1.1795	-1.6929	down
CsaV3_1G011660	3.1289	3.5221	2.4302	0.313	0.4536	0.7031	-2.40974	down
CsaV3_1G011680	0.0203	0.0826	0.0624	0.6203	0.5276	0.5299	3.57335	up
CsaV3_1G011710	14.4986	13.6772	12.2149	2.0995	1.2977	1.056	-2.94576	down
CsaV3_1G011720	25.8797	29.0212	26.6806	0.87	2.3844	1.2797	-3.94748	down
CsaV3_1G011740	6.7288	5.4231	6.6003	2.2942	3.4658	2.0548	-1.0361	down
CsaV3_1G011780	6.5006	8.4459	5.979	20.0365	21.5147	21.687	1.8206	up
CsaV3_1G011820	1.2602	1.8942	1.4308	0.3989	0.2253	0.1577	-2.31652	down
CsaV3_1G011840	32.2663	33.9217	31.3214	55.9556	56.0416	58.4096	1.03202	up
CsaV3_1G011860	13.1249	13.4196	13.1842	5.1312	5.2943	4.9648	-1.1412	down
CsaV3_1G011880	4.1722	5.1884	3.1628	1.1956	0.9094	1.4323	-1.59938	down
CsaV3_1G011940	11.2261	12.5405	16.474	20.7537	30.5663	21.6084	1.08343	up
CsaV3_1G011990	1.8154	1.618	2.2176	0.0715	0.0926	0.2139	-3.6909	down
CsaV3_1G012180	0.3867	0.2124	0.3361	0.6832	0.5052	0.672	1.22238	up
CsaV3_1G012220	2.5971	2.9652	3.3447	0.6782	1.1411	1.0599	-1.40693	down
CsaV3_1G012230	1.0483	0.9477	0.8566	0.1824	0.4586	0.3682	-1.27821	down
CsaV3_1G012240	1.3431	1.5982	1.6096	0.4896	0.3379	0.5323	-1.51657	down
CsaV3_1G012290	3.3863	3.628	3.1569	10.8918	11.4701	7.4765	1.77908	up
CsaV3_1G012330	1.1164	0.8191	0.8048	1.9492	2.1733	2.2587	1.44613	up
CsaV3_1G012370	0.1851	0.0472	0.5229	1.1133	1.0479	1.8155	2.62963	up
CsaV3_1G012410	0.5655	0.7306	1.2006	2.3914	1.9636	1.524	1.46554	up
CsaV3_1G012440	2.2507	1.9597	2.218	0.8205	0.5801	0.5874	-1.46167	down
CsaV3_1G012520	3.3284	2.7489	3.1522	1.0476	0.5147	0.9265	-1.6598	down
CsaV3_1G012530	5.8424	6.9953	7.8281	3.0557	1.5819	1.208	-1.5861	down
CsaV3_1G012590	0.1066	0.1087	0.3285	1.5738	0.8449	1.9009	3.22371	up
CsaV3_1G012620	3.5248	2.9491	3.3379	6.8059	8.4495	9.3303	1.55156	up
CsaV3_1G012650	0.6217	0.6674	0.8066	2.6836	2.1116	2.1005	1.94766	up
CsaV3_1G012680	3.3335	2.2667	1.4839	0.5468	0.5032	0.0661	-2.42479	down
CsaV3_1G012730	8.4657	9.6309	8.6963	15.5963	16.6637	14.7099	1.03628	up
CsaV3_1G012840	34.8036	33.2171	34.809	77.3136	76.3458	65.3034	1.31787	up
CsaV3_1G012920	2.0712	1.3912	1.8162	10.6347	10.41	9.279	2.75014	up
CsaV3_1G012930	3.0895	1.5551	2.102	6.1869	7.3596	7.0121	1.83531	up
CsaV3_1G012960	3.1375	3.266	2.7245	6.4554	6.7752	6.4026	1.33126	up
CsaV3_1G012980	8.1068	6.6102	6.6809	0.8765	0.9594	0.5445	-2.93532	down
CsaV3_1G013060	1.1164	0.976	1.8021	2.8341	2.4829	2.7966	1.28843	up
CsaV3_1G013100	2.4628	2.4761	2.3131	9.9269	10.5566	11.7538	2.37866	up
CsaV3_1G013130	3.8782	3.5135	4.2885	27.1687	27.4833	30.1324	3.08742	up
CsaV3_1G013160	0.1788	0.2127	0.0612	1.1731	0.641	0.6731	2.68566	up
CsaV3_1G013180	3.9943	4.3425	4.3285	2.04	1.2673	1.8264	-1.07397	down
CsaV3_1G013270	18.6927	19.9034	18.8141	34.815	31.9986	37.1882	1.08435	up
CsaV3_1G013340	1.0947	0.7444	0.6343	11.1122	9.9794	11.1125	3.92854	up
CsaV3_1G013370	1.1928	1.314	1.1763	0	0	0	-7.71583	down
CsaV3_1G013380	5.7068	8.2312	7.7571	11.9776	13.6411	11.9246	1.01653	up
CsaV3_1G013410	0.6124	0.1136	0.8007	6.1493	4.1604	3.4418	3.40412	up
CsaV3_1G013430	0.5672	0.8035	0.5179	0.9304	1.2487	1.0864	1.01355	up
CsaV3_1G013570	14.7459	10.365	10.585	21.5662	21.6043	19.8121	1.04765	up
CsaV3_1G013610	1.2975	0.8271	1.1662	2.0397	2.3873	1.9282	1.17748	up
CsaV3_1G013760	0.1282	0.1569	0.237	0.869	0.8126	0.6399	2.38271	up
CsaV3_1G013850	12.36	16.9208	13.9945	0.0601	0	0	-9.10663	down
CsaV3_1G013860	14.3266	17.1216	14.5681	0.633	0.4096	0.2151	-4.95071	down
CsaV3_1G013870	185.961	230.768	183.893	11.6371	9.6975	10.1825	-4.02536	down
CsaV3_1G013890	0.654	0.3812	0.4319	0.8685	1.1108	2.1106	1.70477	up
CsaV3_1G013900	21.1663	14.4584	20.2799	4.7427	10.7002	4.6172	-1.25427	down
CsaV3_1G013920	5.0051	3.5562	4.4225	1.5033	1.9031	1.716	-1.11415	down
CsaV3_1G013930	27.6548	23.375	28.7229	4.0622	5.9422	6.3203	-2.06316	down
CsaV3_1G013980	0.6796	0.53	0.5338	3.6284	1.6294	2.091	2.30756	up
CsaV3_1G014000	5.5843	2.5532	7.121	21.4797	17.0062	30.4479	2.40697	up
CsaV3_1G014010	1345.92	1486.88	1348.48	3107.64	3088.56	3288.52	1.40812	up
CsaV3_1G014090	30.177	25.1277	28.0513	66.7603	69.1199	69.4004	1.52768	up
CsaV3_1G014100	1.3591	0.4893	0.4106	3.4972	6.427	4.087	2.85574	up
CsaV3_1G014170	3.3578	2.6094	2.7922	12.1529	16.3843	9.2196	2.3337	up
CsaV3_1G014310	3.6975	4.9072	6.4523	8.1845	11.0967	8.315	1.09929	up
CsaV3_1G014370	8.8488	8.3641	9.456	3.3143	4.1287	3.5838	-1.04788	down
CsaV3_1G014450	8.2555	8.3941	5.9861	2.5436	3.4438	2.8259	-1.13609	down
CsaV3_1G014470	10.2414	9.9004	10.4769	3.0923	3.8228	3.2279	-1.36764	down
CsaV3_1G014490	105.215	111.522	104.636	277.723	264.245	272.52	1.56852	up
CsaV3_1G014550	0.7176	0.543	0.5707	1.6201	2.0181	1.6236	1.74909	up
CsaV3_1G014560	0.0364	0.1859	0.0749	1.714	1.6507	1.82	4.35372	up
CsaV3_1G014580	28.3391	37.0758	29.4013	14.6024	11.5257	12.6997	-1.06157	down
CsaV3_1G014610	0.8346	1.2413	1.4645	4.2211	4.0553	4.4648	2.07516	up
CsaV3_1G014660	11.0449	7.6842	12.8484	0.7999	1.8634	0.8696	-2.93306	down
CsaV3_1G014730	1.3016	0.9039	1.1948	0.212	0.1568	0.428	-1.87132	down
CsaV3_1G014770	1.5144	0.9876	1.3771	3.9368	3.9354	3.4828	1.77807	up
CsaV3_1G014780	4.2008	4.2077	4.4119	7.2103	7.785	8.4655	1.09828	up
CsaV3_1G015170	4.2695	5.5643	6.5787	11.8025	5.9084	10.4338	1.00809	up
CsaV3_1G015370	13.4312	10.0109	10.0824	3.013	6.4339	2.866	-1.21909	down
CsaV3_1G015470	21.3663	18.009	22.5552	7.507	8.7606	9.3284	-1.04745	down
CsaV3_1G015480	38.3831	39.6993	36.7141	12.9251	12.3204	11.2477	-1.42577	down
CsaV3_1G015510	0.6996	0.5782	0.5824	1.1872	1.3248	1.1616	1.20867	up
CsaV3_1G015540	15.9185	14.1468	18.0954	54.3372	40.6196	45.921	1.778	up
CsaV3_1G015670	342.349	390.994	366.052	113.331	109.514	114.234	-1.47932	down
CsaV3_1G015760	32.7772	31.1624	30.7029	14.1226	12.7925	12.7612	-1.02625	down
CsaV3_1G017140	228.86	223.501	202.356	744.98	651.567	652.633	1.87366	up
CsaV3_1G017200	2.021	1.0307	1.211	6.4463	7.4369	6.8077	2.50528	up
CsaV3_1G017250	21.8389	15.1559	22.5204	4.7089	5.895	2.1748	-1.99293	down
CsaV3_1G017310	0.4879	0.8847	0.5569	2.3122	2.6394	2.9003	2.24949	up
CsaV3_1G018370	2.3455	2.0367	2.0187	4.3328	3.4811	4.4089	1.16143	up
CsaV3_1G018410	0.1627	0.4978	0.0418	4.4032	5.2495	6.8175	4.77182	up
CsaV3_1G019530	37.7017	31.2334	37.1628	13.6631	11.7618	12.6838	-1.2481	down
CsaV3_1G019550	24.1047	19.1684	21.4037	5.3615	4.3946	3.4	-2.06448	down
CsaV3_1G019560	0.8067	0.8228	2.4859	6.5282	5.2975	6.7133	2.40336	up
CsaV3_1G021860	52.3331	44.6464	47.6103	18.0116	15.2075	16.8505	-1.30107	down
CsaV3_1G022900	7.157	9.583	7.4491	1.2413	1.4279	1.0495	-2.47516	down
CsaV3_1G022930	20.4442	19.5287	20.5768	186.708	174.344	166.469	3.35054	up
CsaV3_1G022950	17.8626	14.9339	18.6775	4.6213	4.8623	5.6214	-1.54198	down
CsaV3_1G022990	5.3829	6.0738	6.037	2.2182	2.7677	1.8859	-1.12148	down
CsaV3_1G023030	49.6009	50.7632	45.6127	112.255	112.705	111.155	1.42995	up
CsaV3_1G023040	0.5056	0.5157	0.6493	1.4285	1.1927	1.4027	1.49679	up
CsaV3_1G023060	8.596	6.688	9.0565	56.4635	55.5892	50.639	2.96881	up
CsaV3_1G023070	0.1678	0.3422	0.3016	1.7887	2.1369	1.1468	2.87095	up
CsaV3_1G024160	14.4997	11.1142	11.9919	3.5924	4.2593	3.6324	-1.48352	down
CsaV3_1G024170	1.0188	1.1239	1.0252	2.683	4.2138	3.3617	1.91951	up
CsaV3_1G024260	17.788	19.1451	16.6862	50.9459	53.178	51.5934	1.7644	up
CsaV3_1G024290	4.4096	3.1713	3.8134	0.8243	0.7894	0.7169	-2.05935	down
CsaV3_1G024360	0.5169	0.3389	0.3034	1.0903	0.8362	0.878	1.50347	up
CsaV3_1G025480	46.4943	51.2807	50.6105	12.5046	12.0898	10.7953	-1.84018	down
CsaV3_1G025500	1.0011	1.3614	1.3711	3.406	6.9268	3.1738	2.07819	up
CsaV3_1G025550	3.9607	5.1039	3.9154	0.1397	0.1447	0.5063	-3.8313	down
CsaV3_1G026600	8.2499	6.5674	8.0612	12.5429	14.1253	12.6787	1.00967	up
CsaV3_1G026620	1.456	2.6368	2.3809	0.26	0.2019	0.2826	-2.89715	down
CsaV3_1G026650	3.9749	2.2233	2.8099	7.5253	8.4688	8.0284	1.64303	up
CsaV3_1G026660	11.093	5.3244	6.4796	1.4272	2.4628	0.2586	-2.2275	down
CsaV3_1G026760	5.217	6.856	6.2351	2.6332	2.6695	2.2066	-1.05894	down
CsaV3_1G027960	30.5235	28.733	32.5932	4.5665	4.7612	3.3562	-2.62626	down
CsaV3_1G027990	2.5788	1.2421	1.7905	3.5513	4.542	3.4065	1.26372	up
CsaV3_1G028050	241.736	211.522	233.044	84.464	89.382	95.2116	-1.12311	down
CsaV3_1G028060	126.071	131.294	120.022	45.6248	46.2056	46.8677	-1.21762	down
CsaV3_1G028300	1.4552	2.2982	1.3019	4.1838	4.5975	3.2089	1.47001	up
CsaV3_1G028310	0.4133	0.3242	0.3592	2.3293	2.4476	2.57	2.97056	up
CsaV3_1G028360	53.1564	58.8556	52.5599	517.9	536.848	489.685	3.45699	up
CsaV3_1G028370	66.7172	73.7784	60.6887	329.576	339.336	318.838	2.52174	up
CsaV3_1G028380	8.0161	10.9593	12.9648	21.2631	19.6973	20.4796	1.1712	up
CsaV3_1G028400	1.4128	1.31	1.0744	2.4882	2.1399	2.465	1.12888	up
CsaV3_1G028420	12.4904	9.4016	9.7489	3.6385	3.1496	2.0102	-1.61373	down
CsaV3_1G028490	45.3859	53.2628	40.5835	109.882	89.7745	101.252	1.33882	up
CsaV3_1G028510	1.3704	1.541	1.4438	2.6898	2.387	2.8406	1.08933	up
CsaV3_1G028520	0.2058	1.1197	0.8458	5.5527	5.6712	7.9942	3.37336	up
CsaV3_1G028530	9.5024	13.0468	9.7611	23.1816	25.4493	14.9903	1.20307	up
CsaV3_1G028560	13.0827	12.0312	12.8221	3.4009	3.3268	3.6717	-1.64022	down
CsaV3_1G028570	0.1318	0.0807	0.1896	51.5461	56.4722	51.2417	8.85828	up
CsaV3_1G028700	0.9437	1.8563	1.8004	4.0545	4.1978	3.9269	1.63081	up
CsaV3_1G028800	18.8303	23.3292	25.2444	8.0277	7.3478	7.2093	-1.35024	down
CsaV3_1G028810	51.0387	42.924	46.8556	16.2436	16.0424	13.4006	-1.39494	down
CsaV3_1G028950	207.275	233.477	200.224	93.4981	85.7591	93.1827	-1.00783	down
CsaV3_1G028970	31.3395	31.6134	34.5278	9.9429	8.7346	10.2359	-1.5262	down
CsaV3_1G028990	1.1646	1.5045	1.6748	3.3961	3.5162	3.9689	1.55146	up
CsaV3_1G029060	0.3358	0.4947	0.3066	1.3464	1.6897	2.3508	2.46812	up
CsaV3_1G029110	0.5372	2.3745	0.9198	5.4836	5.2719	2.1291	1.97284	up
CsaV3_1G029210	8.3456	7.5448	8.7677	3.3188	3.4898	3.2133	-1.07118	down
CsaV3_1G029230	0.3652	0.2533	0.15	0.9105	0.7277	0.7467	1.86162	up
CsaV3_1G029250	0.724	0.719	0.7045	3.4794	4.6593	4.1675	2.74414	up
CsaV3_1G029310	0.0918	0.3122	0.1572	2.0421	1.9064	1.4194	3.4852	up
CsaV3_1G029340	1.3204	1.3187	1.0738	3.1588	2.6163	1.995	1.29387	up
CsaV3_1G029350	128.832	126.062	125.052	364.185	273.735	250.834	1.45382	up
CsaV3_1G029370	0.4051	0.5681	0.2601	1.8274	1.2613	1.0836	1.98604	up
CsaV3_1G029390	32.5844	29.8871	30.9981	12.7948	11.196	13.048	-1.10757	down
CsaV3_1G029400	0.0175	0	0	50.3628	53.5708	51.7098	13.2174	up
CsaV3_1G029420	65.388	69.4712	69.1239	9.8568	11.3251	11.4255	-2.41991	down
CsaV3_1G029440	2.2269	2.8392	2.2558	0.4735	1.0506	0.809	-1.42977	down
CsaV3_1G029510	0.0557	0.0568	0.0429	0.2739	0.2993	0.3143	2.74025	up
CsaV3_1G029520	15.9388	13.9751	16.685	3.4436	4.3912	4.0905	-1.7401	down
CsaV3_1G029530	18.7007	20.6255	21.0658	41.0754	42.4912	39.2275	1.25049	up
CsaV3_1G029660	8.516	7.704	9.1663	26.9674	27.5433	26.4556	1.90088	up
CsaV3_1G029680	18.715	14.2339	12.844	17.379	18.9066	42.0058	1.00511	up
CsaV3_1G029710	2.6274	1.5313	2.9303	0.1642	0.1417	0.2677	-3.40446	down
CsaV3_1G029750	2.0003	2.1844	1.4321	0.6629	0.5948	0.4084	-1.52374	down
CsaV3_1G029810	3.5943	2.5083	3.7893	1.2413	0.8568	1.1245	-1.38724	down
CsaV3_1G029880	2.2473	2.1755	2.1911	3.6864	3.7736	4.1208	1.03486	up
CsaV3_1G030010	7.6331	7.968	6.7209	23.2628	17.4695	17.453	1.61013	up
CsaV3_1G030210	4.9863	4.2332	5.803	52.0396	47.711	42.2843	3.46947	up
CsaV3_1G030250	0.681	0.5705	0.5496	0.1596	0.1928	0.2602	-1.33284	down
CsaV3_1G030270	12.92	13.0829	14.895	4.9808	3.473	4.0887	-1.47544	down
CsaV3_1G030300	262.355	270.747	268.76	48.6411	47.8294	46.4228	-2.26157	down
CsaV3_1G030400	2.8398	1.8432	2.4984	0.6835	1.2615	0.9854	-1.06734	down
CsaV3_1G030530	3.0575	2.5245	1.4956	12.8971	7.5831	6.5776	2.16437	up
CsaV3_1G030550	4.536	4.1847	5.0809	8.9987	9.2651	8.2922	1.17195	up
CsaV3_1G030610	240.489	232.086	243.79	59.9255	65.8662	64.4453	-1.68622	down
CsaV3_1G030670	0.1964	0.167	0.3363	0.8951	0.556	0.6228	1.79997	up
CsaV3_1G030710	0.7719	0.8818	0.9515	1.1481	1.713	1.6886	1.02871	up
CsaV3_1G030820	2.8825	2.6445	2.7229	7.7937	6.0354	7.646	1.60881	up
CsaV3_1G030830	8.0261	8.4995	8.8364	64.1289	61.2213	64.5567	3.13213	up
CsaV3_1G030900	0.5061	0.9927	0.9198	1.7881	1.2342	1.9439	1.26504	up
CsaV3_1G030910	10.27	7.5971	9.833	2.9718	3.5203	3.871	-1.19056	down
CsaV3_1G030920	6.3997	6.5459	6.4806	2.6643	2.779	2.5289	-1.05785	down
CsaV3_1G030930	9.7599	10.6459	10.3042	0.7906	0.6139	1.3967	-3.23659	down
CsaV3_1G031060	7.7247	5.0575	6.9248	2.0615	2.5056	2.1924	-1.31529	down
CsaV3_1G031080	4.4483	4.4588	5.5936	1619.43	1631.68	1689.94	8.64104	up
CsaV3_1G031190	100.536	123.234	105.719	44.9947	39.1416	45.1415	-1.12357	down
CsaV3_1G031200	19.9339	16.0422	18.36	6.8296	7.4044	5.1997	-1.25446	down
CsaV3_1G031270	21.9633	24.1799	22.5187	104.748	98.2493	100.151	2.36952	up
CsaV3_1G031450	0	0.1035	0.1042	1.7199	1.0914	0.9047	4.39809	up
CsaV3_1G031460	6.3637	5.2712	4.8334	38.7612	42.6639	41.5878	3.12724	up
CsaV3_1G031550	15.1761	17.0495	15.1301	28.1408	29.8947	31.1534	1.13935	up
CsaV3_1G031570	34.6695	35.3611	35.429	104.784	99.5029	103.716	1.77353	up
CsaV3_1G031600	25.9535	24.5381	25.3491	7.4446	7.0946	5.886	-1.66346	down
CsaV3_1G031640	28.5196	31.7595	26.8584	8.5468	7.5516	8.0266	-1.62583	down
CsaV3_1G031700	10.205	8.9686	9.5669	1.5982	2.0193	2.2969	-2.05686	down
CsaV3_1G031800	20.4331	14.7707	18.0169	1.4448	1.3819	1.3014	-3.45829	down
CsaV3_1G031850	71.8148	72.4537	76.0083	26.9304	28.4989	26.4553	-1.20078	down
CsaV3_1G031960	0.0763	0.1167	0.1176	0.5841	0.2448	0.3779	2.19	up
CsaV3_1G031990	12.0902	9.5525	10.6265	3.3055	2.8439	3.5934	-1.49987	down
CsaV3_1G032000	16.4748	16.3985	13.2872	3.9072	4.8694	5.4669	-1.47227	down
CsaV3_1G032020	7.7859	6.6604	7.7868	2.2223	2.5594	2.6873	-1.34757	down
CsaV3_1G032040	11.2858	12.0305	12.4787	0.7285	1.3754	0.7454	-3.425	down
CsaV3_1G032130	3.7461	3.914	4.7867	25.9294	27.57	27.2107	2.92455	up
CsaV3_1G032150	3.7482	3.4454	3.47	5.4148	8.8547	7.3169	1.24195	up
CsaV3_1G032180	6.8	5.2272	6.5486	1.8591	1.5285	1.7833	-1.6156	down
CsaV3_1G032200	34.8369	32.6978	35.1751	9.4848	8.8744	8.86	-1.68785	down
CsaV3_1G032220	32.89	37.8388	36.6059	84.2055	84.7517	86.8028	1.47895	up
CsaV3_1G032380	1.083	0.9074	0.7152	0.3807	0.0438	0.1839	-1.91303	down
CsaV3_1G032420	101.801	107.977	100.065	326.299	330.009	304.575	1.85924	up
CsaV3_1G032430	24.356	23.9249	23.9838	0.864	0.3085	0.6478	-5.07858	down
CsaV3_1G032490	1.9886	1.4963	1.7079	0.2852	0.5537	0.9689	-1.30238	down
CsaV3_1G032500	43.3394	41.5849	42.7611	1.8721	2.4229	1.9335	-4.1309	down
CsaV3_1G032560	5.0544	4.4511	5.7493	1.9414	2.1217	2.0226	-1.0984	down
CsaV3_1G032570	0.8649	0.8303	0.8362	1.6135	1.3249	1.6331	1.08067	up
CsaV3_1G032600	1.5926	0.7039	1.0907	3.9769	3.0956	3.5344	1.87744	up
CsaV3_1G032610	41.4044	42.2303	40.7911	96.67	88.6779	82.3855	1.33287	up
CsaV3_1G032720	54.8909	52.5115	55.4697	16.2509	16.1264	17.0687	-1.49278	down
CsaV3_1G032800	1.5643	0.3771	1.4316	2.9859	3.2202	2.4683	1.59473	up
CsaV3_1G032810	51.783	49.383	50.467	110.676	101.285	109.929	1.31375	up
CsaV3_1G032850	0.2164	0.1204	0.1819	2.4741	2.6951	2.2686	4.06827	up
CsaV3_1G032860	0.7281	0.4774	0.4274	1.9338	2.061	1.2366	1.90726	up
CsaV3_1G032890	62.9779	62.3435	58.1846	17.2472	19.7663	20.0864	-1.45826	down
CsaV3_1G032900	5.069	3.6226	4.2153	12.52	11.2055	12.3398	1.71097	up
CsaV3_1G032910	0.807	0.9995	0.7402	1.3238	1.9254	1.4734	1.1149	up
CsaV3_1G032960	0	0.0304	0.1378	0.7173	0.5907	0.1949	3.38672	up
CsaV3_1G033010	4.1282	3.5237	4.6617	1.1527	1.1934	1.2879	-1.53357	down
CsaV3_1G033120	0.4061	0.3504	0.6417	1.1956	0.9903	1.5225	1.63635	up
CsaV3_1G033130	3.8801	3.3487	4.8034	14.3619	16.2213	16.4411	2.19396	up
CsaV3_1G033150	0.701	0.8043	1.0951	4.5834	4.8776	4.9479	2.69815	up
CsaV3_1G033230	3.8227	2.6885	3.6008	0.981	1.1407	1.3125	-1.33126	down
CsaV3_1G033260	30.6826	31.5173	32.1411	54.4032	59.1273	52.8854	1.04536	up
CsaV3_1G033280	3.9518	2.398	3.6997	5.9629	7.2781	6.1255	1.17466	up
CsaV3_1G033300	6.1652	2.7947	5.4283	15.5177	16.5094	20.2436	2.0903	up
CsaV3_1G033440	35.4579	28.8037	32.9456	6.5154	6.5674	4.3996	-2.24481	down
CsaV3_1G033500	2.4488	3.7086	3.5826	21.505	15.7116	14.9975	2.65127	up
CsaV3_1G033610	34.9657	34.0248	35.1223	74.5631	69.5663	68.5779	1.25832	up
CsaV3_1G033680	5.9747	6.4338	5.4528	2.0565	1.7788	2.0659	-1.37108	down
CsaV3_1G033690	9.7225	9.826	9.3194	5.0415	3.346	3.4782	-1.05233	down
CsaV3_1G033710	3.3237	3.6936	3.3633	1.6275	1.4042	1.3565	-1.01402	down
CsaV3_1G033730	0.9631	0.8704	0.9392	2.5597	2.2913	2.4784	1.63039	up
CsaV3_1G033840	10.0114	10.7714	10.6845	3.333	4.1128	2.9282	-1.37434	down
CsaV3_1G033860	41.6642	41.874	35.916	69.0119	61.6576	78.7898	1.03735	up
CsaV3_1G033870	38.9447	36.3715	37.1936	2.9505	3.0105	2.2778	-3.54079	down
CsaV3_1G033880	16.0499	20.3908	17.8753	31.3474	32.7742	31.6012	1.04329	up
CsaV3_1G033910	0	0	0.2384	0.8037	1.489	1.1496	4.08289	up
CsaV3_1G034010	4.124	2.6385	3.081	15.7441	19.8239	19.4335	2.7087	up
CsaV3_1G034030	81.7026	88.0509	92.7248	23.3086	21.8876	21.7708	-1.74355	down
CsaV3_1G034100	5.5342	4.281	4.1199	8.9762	8.3782	8.0949	1.09706	up
CsaV3_1G034180	11.4938	13.7658	11.3596	3.4281	3.4506	3.8302	-1.54893	down
CsaV3_1G034310	4.4363	3.5662	3.553	10.9777	14.984	9.9227	1.86057	up
CsaV3_1G034400	40.4728	47.1251	31.2732	14.8842	8.9217	15.3293	-1.37617	down
CsaV3_1G034430	74.0816	73.8042	72.0461	12.2556	8.7443	8.3832	-2.67326	down
CsaV3_1G034440	12.0474	10.9178	11.9574	1.9139	1.2903	1.2097	-2.75033	down
CsaV3_1G034470	12.171	9.9708	10.1564	2.3453	2.302	1.2913	-2.21087	down
CsaV3_1G034500	0.3959	0.5191	0.3195	1.3606	2.113	1.1094	2.11573	up
CsaV3_1G034640	8.8172	10.7806	62.8951	2.2759	3.1004	2.3439	-3.1912	down
CsaV3_1G035670	34.2365	37.2636	38.3659	16.3902	11.5479	18.4443	-1.01636	down
CsaV3_1G035800	1.2917	0.8646	1.2854	1.7657	2.3613	2.6073	1.19554	up
CsaV3_1G035810	169.177	167.063	163.16	557.799	536.024	552.036	1.94785	up
CsaV3_1G035820	138.378	162.711	148.262	2062.24	1913.46	1937.39	3.94427	up
CsaV3_1G035830	427.034	499.347	430.141	2027.28	1930.31	1945.12	2.34755	up
CsaV3_1G036030	0.0869	0.0506	0.0892	0.475	0.3372	0.3836	2.62934	up
CsaV3_1G036050	2.0066	1.4772	1.6583	2.8543	4.0656	3.4617	1.23972	up
CsaV3_1G036080	0	0	0.0668	0.7113	0.8101	1.1599	5.56779	up
CsaV3_1G036100	143.352	139.099	125.765	29.9416	32.4621	36.8492	-1.81513	down
CsaV3_1G036110	200.462	192.773	196.067	57.7867	57.642	60.8749	-1.51386	down
CsaV3_1G036130	5.0722	6.5181	5.5489	12.015	10.5737	13.4318	1.29798	up
CsaV3_1G036170	27.7874	34.1626	29.5549	69.7293	69.4754	68.6448	1.40959	up
CsaV3_1G036200	9.4677	8.6745	9.7584	1.79	1.0901	1.4499	-2.45704	down
CsaV3_1G036210	2.2587	2.0405	2.1213	6.0694	6.357	6.1762	1.76176	up
CsaV3_1G036230	24.8548	22.1355	24.6707	9.1242	9.7724	8.3874	-1.16538	down
CsaV3_1G036340	1.0292	0.7611	0.5815	0.3377	0.3787	0.1529	-1.21591	down
CsaV3_1G036410	5.3638	4.5184	4.0822	11.3992	13.9904	14.0188	1.72289	up
CsaV3_1G036520	1.29	1.3528	1.2691	2.3843	2.6126	1.836	1.03163	up
CsaV3_1G036580	0	0	0	0.7965	0.9425	1.3195	7.52365	up
CsaV3_1G036710	1.254	0.9663	1.1736	0.3657	0.0947	0.0663	-2.43966	down
CsaV3_1G036750	0.5024	0.366	0.811	1.5306	1.7879	1.024	1.59986	up
CsaV3_1G036780	0.6037	0.1421	0.1908	3.5039	1.1567	2.4842	3.1638	up
CsaV3_1G036810	34.8486	34.0627	34.4717	123.094	108.873	113.678	1.96911	up
CsaV3_1G036840	9.3576	10.4174	9.2485	3.551	3.2086	3.8604	-1.22435	down
CsaV3_1G036890	12.4615	8.3725	12.2477	2.8602	3.5585	2.5868	-1.64832	down
CsaV3_1G036900	0.637	0.5377	0.5415	0.024	0.0497	0.0522	-3.55044	down
CsaV3_1G036980	4.3185	2.6129	4.4862	0.6137	0.6077	0.6962	-2.34514	down
CsaV3_1G036990	1.4445	0.7933	0.6278	2.5519	2.1388	2.1137	1.47645	up
CsaV3_1G037110	0.986	0.7952	1.0128	0.326	0.1558	0.1363	-1.93783	down
CsaV3_1G037170	33.1291	32.7652	34.2119	60.8409	66.1764	63.1851	1.15272	up
CsaV3_1G037320	0.8325	0.2426	0.5497	0.5853	1.4139	0.919	1.0716	up
CsaV3_1G037330	26.8968	26.4862	26.3574	8.1623	8.8791	7.4831	-1.47371	down
CsaV3_1G037390	4.8112	3.9681	5.7964	0.0325	0.2018	0.2472	-4.71431	down
CsaV3_1G037510	0.1269	0.0777	0.3391	5.1645	3.7084	3.4109	4.73221	up
CsaV3_1G037550	10.6092	9.176	11.7118	2.7845	2.5626	2.2871	-1.81484	down
CsaV3_1G037650	1.2614	0.8187	1.5314	4.013	1.3633	2.7948	1.41266	up
CsaV3_1G037720	6.3	3.3913	3.056	0.1914	1.1889	0.8322	-2.30773	down
CsaV3_1G037730	5.3125	6.1176	6.2494	2.6238	2.571	1.4771	-1.17626	down
CsaV3_1G037740	0	0.109	0.3295	1.0523	1.7553	1.716	3.599	up
CsaV3_1G037800	0.3278	0.2647	0.3508	6.0202	6.0938	6.1062	4.4991	up
CsaV3_1G037940	10.3768	8.0232	7.3928	2.5625	2.0845	6.1683	-1.03047	down
CsaV3_1G038000	56.9979	57.9449	56.992	20.4284	23.169	21.955	-1.16506	down
CsaV3_1G038020	5.8164	4.9957	5.0314	8.8716	8.8963	9.8871	1.0307	up
CsaV3_1G038080	136.943	107.279	126.788	38.3243	47.8223	42.9256	-1.29588	down
CsaV3_1G038090	69.7721	54.0412	65.3126	23.4889	20.9862	21.6519	-1.28665	down
CsaV3_1G038260	0	0	0.1099	7.5635	6.4988	6.188	7.77039	up
CsaV3_1G038290	0.0859	0	0.0441	0.6575	1.6046	1.6849	5.14174	up
CsaV3_1G038340	17.6745	19.2575	15.6198	7.8542	7.8142	6.3372	-1.02876	down
CsaV3_1G038400	0.3206	0.0981	0.2305	3.9613	4.5368	5.1829	4.62196	up
CsaV3_1G038410	1.5067	1.6809	0.8706	44.1294	54.3791	48.0859	5.39883	up
CsaV3_1G038450	11.8233	11.0944	10.3963	22.9635	20.9906	19.229	1.15126	up
CsaV3_1G038490	124.505	112.16	114.7	221.915	229.66	236.708	1.19749	up
CsaV3_1G038560	4.3772	4.6055	5.4904	10.7832	10.9557	8.6002	1.29557	up
CsaV3_1G038570	3.0052	3.7949	3.108	1.2296	1.5508	1.4097	-1.01756	down
CsaV3_1G038610	29.8658	28.8658	32.3149	8.7687	7.6551	7.573	-1.69504	down
CsaV3_1G038620	1.3948	1.2118	1.0348	2.1185	2.8953	2.9172	1.34792	up
CsaV3_1G038650	3.1603	3.2495	3.1408	7.3336	8.4947	7.2089	1.4966	up
CsaV3_1G038690	146.687	139.174	154.232	356.3	366.615	374.74	1.54597	up
CsaV3_1G038710	162.718	153.722	168.989	296.371	303.783	315.6	1.14318	up
CsaV3_1G038750	77.6442	91.4433	81.5411	220.986	204.526	212.852	1.57517	up
CsaV3_1G038760	0.3434	0.5505	0.6552	3.7023	4.722	4.2581	3.26086	up
CsaV3_1G038790	0.6977	0.7116	0.3584	3.4336	2.4264	3.0218	2.55598	up
CsaV3_1G038820	51.0252	62.192	50.1564	105.95	91.5288	90.2368	1.04266	up
CsaV3_1G038830	10.3719	8.2195	11.1526	21.5837	19.812	18.718	1.24403	up
CsaV3_1G038850	74.8232	67.7985	75.0009	136.781	127.266	126.338	1.07107	up
CsaV3_1G038900	10.7772	14.1446	13.1413	24.8063	26.3221	25.1462	1.22843	up
CsaV3_1G038990	0.7917	0.2307	0.5228	1.8554	3.0095	1.8825	2.35279	up
CsaV3_1G039010	48.4111	57.9791	53.7281	117	116.623	114.742	1.34747	up
CsaV3_1G039060	19.5002	19.4021	19.5406	8.356	6.8941	8.6109	-1.06495	down
CsaV3_1G039090	54.9885	45.4005	52.7384	14.7329	17.0305	14.3203	-1.50473	down
CsaV3_1G039110	27.9839	24.6356	26.2293	4.3773	4.9617	3.1587	-2.42743	down
CsaV3_1G039120	1.1507	1.9806	1.9947	0.0787	0	0.342	-3.40877	down
CsaV3_1G039330	22.3451	26.2376	23.0245	5.1287	5.4661	4.9195	-1.98031	down
CsaV3_1G039370	14.9143	15.8946	14.2698	38.6198	40.5322	36.413	1.58453	up
CsaV3_1G039390	4.882	6.3493	5.5788	13.9475	11.7825	13.8991	1.46393	up
CsaV3_1G039420	21.7652	20.2856	18.5031	8.2077	8.427	7.6587	-1.09017	down
CsaV3_1G039640	0.67	0.8673	0.6353	1.5498	1.3129	1.3785	1.19204	up
CsaV3_1G039800	6.484	5.9835	5.3919	12.8312	6.6424	15.0503	1.17995	up
CsaV3_1G039820	2.1471	1.87	1.7347	3.5616	3.4963	3.413	1.09165	up
CsaV3_1G039850	1.164	0.7216	0.7737	0.1248	0.3618	0.3527	-1.44278	down
CsaV3_1G039930	10.8036	11.8917	11.9013	105.612	103.809	108.972	3.42935	up
CsaV3_1G039940	17.0056	17.6698	16.6505	44.9034	45.0475	44.4594	1.61575	up
CsaV3_1G039980	16.8473	19.8038	20.132	47.863	49.9665	51.7895	1.62409	up
CsaV3_1G040160	0	0	0	1.0804	1.6513	1.0067	7.37233	up
CsaV3_1G040270	8.9685	8.2693	7.8714	3.3739	3.7856	2.9684	-1.08234	down
CsaV3_1G040280	0.9634	0.9171	0.9566	0.1405	0.1454	0	-3.06408	down
CsaV3_1G040310	8.197	10.3247	8.4709	4.0501	2.4041	3.4636	-1.21627	down
CsaV3_1G040380	1.7014	2.336	2.2855	4.1507	3.4823	3.4231	1.03402	up
CsaV3_1G040390	78.0919	91.8517	80.2562	23.7181	23.6838	22.9485	-1.6045	down
CsaV3_1G040400	6.2193	6.4477	6.7038	13.6029	12.193	11.9722	1.19108	up
CsaV3_1G040410	4.682	4.486	4.4694	9.0509	9.2102	7.8153	1.16251	up
CsaV3_1G040500	1.7113	0.8298	1.1528	0	0	0	-7.48146	down
CsaV3_1G040510	0	0.1468	0.0887	0.5982	0.3586	0.6161	2.96875	up
CsaV3_1G040610	26.1403	21.0643	22.8466	50.6985	45.786	44.6417	1.23895	up
CsaV3_1G040660	0.9749	1.4483	1.2191	2.7117	1.8717	2.1669	1.118	up
CsaV3_1G040730	22.1369	20.1892	22.0363	7.7444	7.8243	8.7726	-1.17567	down
CsaV3_1G040740	32.8045	34.2837	35.0703	107.086	104.661	102.12	1.84646	up
CsaV3_1G040830	0.1514	0.353	0.2444	2.6491	3.2325	2.5713	3.72378	up
CsaV3_1G040980	19.2475	17.4396	19.1478	3.6785	8.3575	3.2769	-1.64432	down
CsaV3_1G040990	4.924	5.3396	5.6034	21.2793	19.8552	21.3922	2.20595	up
CsaV3_1G041050	7.9636	7.5163	8.6166	15.0783	16.0726	16.7956	1.21968	up
CsaV3_1G041090	2.2755	3.9343	2.6226	1.0622	0.8169	0.8578	-1.46441	down
CsaV3_1G041110	1.5158	1.0014	1.7517	3.5791	3.5886	3.6042	1.56439	up
CsaV3_1G041120	1.2716	1.8374	2.7213	4.6354	2.7595	4.5353	1.26287	up
CsaV3_1G041210	48.7294	49.4131	48.8946	17.5229	16.9684	15.1276	-1.33919	down
CsaV3_1G041320	417.475	478.523	419.083	1093.46	1073.54	1063.36	1.5225	up
CsaV3_1G041360	0.8815	0.6293	0.9055	1.4459	3.8923	1.6243	1.74991	up
CsaV3_1G041400	0.0893	0.0364	0.1835	0.4297	0.3842	0.2548	2.02228	up
CsaV3_1G041430	0.6271	1.6347	0.9663	9.9065	8.7971	9.3613	3.34673	up
CsaV3_1G041470	10.3048	10.6529	8.6837	21.3926	21.6346	20.5985	1.3285	up
CsaV3_1G041500	0.9438	1.2095	0.9198	2.1172	2.5209	2.1003	1.3579	up
CsaV3_1G041580	584.23	584.546	597.264	1484.48	1559.11	1620.73	1.62815	up
CsaV3_1G041640	37.8929	33.9801	35.2408	14.5013	15.7885	13.9694	-1.0477	down
CsaV3_1G041710	3.0961	3.6346	3.0004	6.9209	7.7388	6.6673	1.35778	up
CsaV3_1G041760	1.8168	1.8089	2.044	9.2719	11.0689	8.1768	2.55728	up
CsaV3_1G041770	0.4131	0.316	0.1591	1.9199	1.3446	1.4119	2.62388	up
CsaV3_1G041800	60.3693	56.3456	58.6981	13.7714	13.3984	13.7674	-1.87187	down
CsaV3_1G041810	60.913	59.0312	60.8531	14.773	13.9621	15.176	-1.81466	down
CsaV3_1G041820	12.8093	12.4861	12.4408	31.596	31.7986	33.2072	1.58314	up
CsaV3_1G042130	4.583	3.0289	4.2385	1.2491	1.762	1.2051	-1.26265	down
CsaV3_1G042250	0.4816	0.4065	0.6483	2.8332	3.5351	2.7642	2.79894	up
CsaV3_1G042270	26.1563	26.7965	26.332	10.2401	9.5944	9.4991	-1.20702	down
CsaV3_1G042280	29.12	23.2087	29.4023	7.8879	9.0156	9.137	-1.42232	down
CsaV3_1G042310	0.3233	0.3298	0.2427	1.5096	1.746	1.8925	2.74787	up
CsaV3_1G042360	2.7219	3.0038	2.6815	10.6869	10.0289	10.9017	2.13803	up
CsaV3_1G042420	0.4778	0.5178	0.3681	0.049	0.1183	0	-2.79211	down
CsaV3_1G042430	4.0091	4.0021	3.6802	1.4925	1.7707	1.4874	-1.07294	down
CsaV3_1G042450	86.4494	88.0425	84.1715	175.696	175.342	157.459	1.20218	up
CsaV3_1G042480	0	0	0	1.4764	0.5906	0.6201	7.5203	up
CsaV3_1G042490	39.2728	41.1491	37.8729	500.243	453.257	461.289	3.80727	up
CsaV3_1G042530	1.9572	2.2957	2.044	0.6778	0.2216	0.6593	-1.78587	down
CsaV3_1G042570	0.4582	0.6886	0.644	1.7932	1.8293	1.7201	1.8036	up
CsaV3_1G042600	0.7354	0.8383	0.3999	3.406	2.9876	2.9313	2.46624	up
CsaV3_1G042610	10.5881	11.9993	11.145	35.881	37.2972	27.3515	1.80229	up
CsaV3_1G042620	1.1097	0.5854	1.2578	4.8961	5.0692	5.1862	2.58805	up
CsaV3_1G042630	1.3265	1.353	1.022	6.8908	5.2569	7.4911	2.63472	up
CsaV3_1G042710	1.5511	1.0427	1.3037	3.4697	2.6743	2.808	1.42956	up
CsaV3_1G042760	15.2185	14.0962	15.7847	5.6802	5.8037	5.9048	-1.14772	down
CsaV3_1G042870	64.6768	60.5679	61.6255	22.124	25.386	15.5882	-1.34054	down
CsaV3_1G042880	20.0712	23.1462	19.409	0.9192	0.7613	0.7594	-4.45292	down
CsaV3_1G042910	17.3945	11.4534	13.1184	2.8895	4.9861	2.8795	-1.7365	down
CsaV3_1G043000	53.8633	61.0066	50.817	21.9805	22.7965	21.0576	-1.10557	down
CsaV3_1G043030	5.1977	4.3162	4.4415	1.5594	1.4062	1.3124	-1.4763	down
CsaV3_1G043110	22.4842	17.9322	21.855	7.1571	8.6236	8.5669	-1.1278	down
CsaV3_1G043160	10.7101	10.5323	11.1809	3.3573	2.9625	2.6544	-1.62374	down
CsaV3_1G043420	11.4903	10.7059	10.272	2.1056	3.1646	1.9198	-1.94797	down
CsaV3_1G043560	1.6102	2.2941	2.1529	5.3666	5.1222	4.1629	1.50126	up
CsaV3_1G043630	0.3408	0.0948	0.3501	0.9826	0.6665	0.884	1.92144	up
CsaV3_1G043700	24.2033	20.4795	20.1798	46.2905	49.6471	48.5168	1.38208	up
CsaV3_1G043810	10.7751	8.6898	8.2627	47.2986	40.5438	43.1076	2.46792	up
CsaV3_1G043820	3.262	3.6114	4.0668	11.0067	7.9549	9.1482	1.59043	up
CsaV3_1G043850	10.2533	7.9502	10.9343	4.033	3.8592	3.1886	-1.16482	down
CsaV3_1G043920	105.491	115.954	107.485	223.033	216.263	216.745	1.22251	up
CsaV3_1G044020	391.138	405.237	412.171	724.877	704.51	721.832	1.05884	up
CsaV3_1G044050	0.2785	0.1337	0.0842	0.3046	0.4081	0.3311	1.29872	up
CsaV3_1G044140	2.0067	2.4095	2.505	0.7778	0.6903	0.6946	-1.45063	down
CsaV3_1G044180	39.7377	44.1516	40.2988	110.594	103.46	99.4259	1.5624	up
CsaV3_1G044390	2.9576	3.6461	3.3551	25.4251	23.936	24.6743	3.12159	up
CsaV3_1G044400	0.2385	0.152	0.245	3.2931	3.5107	4.4306	4.3706	up
CsaV3_1G044410	6.6123	11.8023	8.2074	17.4754	18.093	23.911	1.38398	up
CsaV3_1G044440	7.9456	7.1661	7.4818	29.2459	26.8851	27.4205	2.11459	up
CsaV3_1G044530	1.1582	1.0905	1.0067	2.8256	2.6229	1.9066	1.40426	up
CsaV3_1G044570	0.8395	0.7555	0.8116	9.6122	8.3865	8.8646	3.70857	up
CsaV3_1G044700	2.7162	2.4886	2.6483	0.9062	1.2249	0.7936	-1.19756	down
CsaV3_1G044790	2.1152	2.4655	1.4899	9.3847	10.6059	8.0469	2.43262	up
CsaV3_1G045060	0.3474	0.7731	1.0058	0	0	0.0375	-5.55859	down
CsaV3_1G045110	7.0807	6.7932	7.2281	13.2122	11.9756	13.3636	1.09714	up
CsaV3_1G045200	0.0584	0.2978	0.12	39.3392	35.5062	34.5741	8.07685	up
CsaV3_1G045230	0.9566	1.4163	1.2046	0.135	0.3145	0.3302	-1.98183	down
CsaV3_1G045520	58.6789	56.5825	58.4782	15.6925	14.1679	10.6622	-1.87065	down
CsaV3_1G045550	9.1819	10.0085	10.764	26.1382	27.062	23.3739	1.58112	up
CsaV3_1G045590	2.5949	2.5487	4.1465	0.7708	1.7048	1.2569	-1.09233	down
CsaV3_1G045620	3.9949	3.5126	3.9622	15.5169	15.7534	17.6876	2.32081	up
CsaV3_1G045670	5.9466	6.296	5.1996	1.8677	2.586	1.7613	-1.2632	down
CsaV3_1G045720	12.9928	12.993	13.4651	27.4586	26.1558	26.3938	1.24754	up
CsaV3_1G045800	0.3379	0.2757	0.1041	1.4411	1.339	1.5667	2.82291	up
CsaV3_1G045910	31.7288	26.7696	33.0261	10.218	9.3302	9.5654	-1.42368	down
CsaV3_1G045920	0.9371	0.708	0.7487	3.0743	3.9689	4.0436	2.43704	up
CsaV3_1G046020	0.6797	0.08	0.3491	0.9149	1.036	0.9635	1.62608	up
CsaV3_1G046210	29.5277	34.3373	34.5105	83.758	81.0801	82.1329	1.55486	up
CsaV3_1G046240	8.4956	8.2958	8.008	16.5755	16.1776	14.8633	1.16852	up
CsaV3_1G046250	10.3927	11.0671	10.2414	3.8527	5.1057	3.3925	-1.13372	down
CsaV3_1G046290	0.2603	0.2275	0.2292	0.6506	0.8419	0.7514	1.87174	up
CsaV3_1G046310	2.0093	1.6062	1.5619	4.4144	3.7711	3.9812	1.46098	up
CsaV3_1G046340	24.749	30.1475	24.9195	7.7378	7.9766	9.0673	-1.46269	down
CsaV3_1G046430	0	0	0	4.0896	4.4458	4.594	8.78059	up
CsaV3_1G046520	20.914	18.5336	17.4685	0.3	0.5823	0.6522	-4.99742	down
CsaV3_1G046560	25.3174	28.3915	27.1272	84.9922	78.3821	80.6039	1.82064	up
CsaV3_1G046600	4.6203	3.8906	5.4084	32.5494	30.9624	28.5507	2.954	up
CsaV3_1G046620	3.9623	1.434	6.346	32.7081	13.7482	12.2577	2.55743	up
CsaV3_1G046650	57.5739	57.5282	59.4183	7.4913	7.2228	6.784	-2.79324	down
CsaV3_1G046750	50.9419	44.3591	47.9432	91.9108	100.111	103.165	1.27072	up
CsaV3_2G001080	6.3073	7.5547	6.0471	2.9713	2.3072	2.0381	-1.21523	down
CsaV3_2G001100	18.3849	18.7517	17.7105	156.489	150.826	158.684	3.31402	up
CsaV3_2G001250	0.2145	0.4922	0.1652	1.29	0.6678	1.7848	2.3274	up
CsaV3_2G001360	6.2761	6.0051	6.09	0.9837	1.0185	1.118	-2.33209	down
CsaV3_2G001470	15.3185	11.2242	13.9948	2.9365	2.0434	2.6428	-2.18017	down
CsaV3_2G001560	6.7397	7.2669	5.7364	2.9482	2.6163	2.5182	-1.06066	down
CsaV3_2G001580	10.2877	8.2907	9.2632	22.2235	16.2501	22.9516	1.37067	up
CsaV3_2G001650	145.249	155.653	146.79	50.5037	47.8214	46.8345	-1.39806	down
CsaV3_2G001710	0.3511	0.4775	0.7014	0.7467	1.0602	0.9509	1.07546	up
CsaV3_2G001750	1.3547	0.8291	0.8747	2.8361	5.6535	3.9115	2.2436	up
CsaV3_2G001830	1.3213	1.0323	1.0685	0.3074	0.2547	0.1671	-1.99614	down
CsaV3_2G001870	1.7456	0.9891	0.9962	3.429	4.026	2.3443	1.62092	up
CsaV3_2G001890	11.3962	8.6346	14.5495	2.8486	5.3457	2.9033	-1.41286	down
CsaV3_2G001980	21.1106	22.7093	19.4407	2.2545	0.9804	2.5	-3.23439	down
CsaV3_2G002030	1.3458	1.4155	1.5552	6.2318	6.0949	6.8997	2.38258	up
CsaV3_2G002270	569.664	602.413	571.083	210.115	198.996	191.82	-1.30966	down
CsaV3_2G002300	1.3111	0.8708	1.0962	3.5345	3.694	3.77	1.97386	up
CsaV3_2G002310	22.7102	26.2747	23.5724	463.614	448.415	443.436	4.45025	up
CsaV3_2G002430	33.7495	32.1493	30.0011	11.1881	9.4804	10.1244	-1.41068	down
CsaV3_2G002490	28.8527	28.2872	29.2509	12.0636	11.6652	10.8567	-1.09302	down
CsaV3_2G002520	19.5695	16.2282	18.6915	5.4234	6.0555	5.8525	-1.42521	down
CsaV3_2G002620	0.9768	1.0517	1.0592	6.2314	6.7589	5.4194	2.80303	up
CsaV3_2G002660	2.3235	1.0398	1.7292	0.3889	0.51	0.3946	-1.74659	down
CsaV3_2G002680	10.2139	10.5218	11.0166	17.76	18.5034	23.0716	1.12835	up
CsaV3_2G002710	0	0.2169	0.0437	4.4658	5.4906	3.6917	5.94201	up
CsaV3_2G002730	6.9359	6.1614	7.3546	1.621	2.0583	2.5602	-1.48876	down
CsaV3_2G002770	24.2832	28.9382	28.4341	54.0751	52.3536	57.2903	1.23021	up
CsaV3_2G002780	0.7048	0.7188	0.5569	4.3279	4.5423	4.1249	2.94021	up
CsaV3_2G002870	272.046	302.215	287.533	83.3828	82.1089	85.4256	-1.55384	down
CsaV3_2G002970	111.721	117.013	108.319	204.067	191.935	192.965	1.03214	up
CsaV3_2G003020	1.2527	1.3723	0.8578	0.5581	0.3152	0.1103	-1.58577	down
CsaV3_2G003040	3.57	3.5072	3.8697	5.9161	6.9931	6.6398	1.0629	up
CsaV3_2G003110	17.5813	16.3632	18.4686	7.5689	7.8064	6.589	-1.02663	down
CsaV3_2G003200	2.0589	2.3377	1.8755	0.8497	0.7037	0.4618	-1.40682	down
CsaV3_2G003260	8.2859	10.3596	9.3353	1.1692	1.2105	3.4955	-2.03746	down
CsaV3_2G003280	7.0995	7.7923	7.0657	19.9068	18.3296	17.1727	1.56264	up
CsaV3_2G003340	33.2149	32.5949	30.1552	83.0798	80.8611	74.6461	1.54105	up
CsaV3_2G003390	2.7182	2.2016	1.3551	6.9944	8.69	6.5583	2.05085	up
CsaV3_2G003400	193.718	215.455	209.18	487.611	482.388	481.329	1.45741	up
CsaV3_2G003430	1.2744	0.924	1.3407	0.4366	0.5911	0.4381	-1.04383	down
CsaV3_2G003510	0.0313	0.016	0.0483	0.5653	0.3547	0.4283	4.0508	up
CsaV3_2G003520	11.187	11.2124	10.6751	4.7707	4.2588	4.8636	-1.02425	down
CsaV3_2G003550	52.2526	52.1209	52.1907	108.461	103.626	107.472	1.25663	up
CsaV3_2G003620	19.539	17.6554	18.4356	38.0187	33.5941	31.7295	1.12174	up
CsaV3_2G003660	5.7017	5.9539	6.4148	2.5609	2.4209	2.1385	-1.11521	down
CsaV3_2G003670	117.288	124.925	118.732	38.3775	43.5922	33.3898	-1.41975	down
CsaV3_2G003740	21.0135	19.9374	18.5424	7.1145	5.4986	5.8098	-1.46196	down
CsaV3_2G003780	41.342	43.9278	44.3429	10.1429	10.3338	11.7304	-1.78326	down
CsaV3_2G003850	0.0195	0.0498	0.0903	0.395	0.3206	0.3598	2.98462	up
CsaV3_2G003910	0.9895	0.8123	1.1652	0.5015	0.164	0.2009	-1.53686	down
CsaV3_2G003990	15.2865	17.2972	18.2797	51.7521	49.5871	50.0786	1.80091	up
CsaV3_2G004000	3.4706	2.7965	2.7808	6.4522	7.7413	7.1794	1.46646	up
CsaV3_2G004030	282.951	336.897	299.514	559.1	554.529	510.187	1.04644	up
CsaV3_2G004090	0.1661	0.0847	0.0853	6.9015	2.4445	1.2834	5.21315	up
CsaV3_2G004120	13.8767	14.1535	16.695	54.3247	49.8255	47.6953	1.99147	up
CsaV3_2G004130	10.4572	6.693	9.8408	1.9572	1.7879	1.7105	-2.07572	down
CsaV3_2G004160	3.562	2.4921	3.1147	7.7587	7.1329	6.6497	1.46119	up
CsaV3_2G004170	167.864	158.772	166.431	47.9765	53.3516	52.6579	-1.45225	down
CsaV3_2G004210	32.5805	30.5731	32.5099	7.4979	8.3218	7.2056	-1.82738	down
CsaV3_2G004310	4.3067	3.6657	3.2782	19.1779	17.0492	18.307	2.50462	up
CsaV3_2G004320	1.0376	0.7055	0.7501	0.2942	0.1305	0.0914	-2.03	down
CsaV3_2G004350	0.531	0.4431	0.4463	0.9502	0.9838	1.2625	1.39651	up
CsaV3_2G004420	42.4342	37.7626	40.4325	15.2628	14.3286	14.5045	-1.22372	down
CsaV3_2G004430	0.3122	0.3474	0.5248	2.9485	3.0849	2.1594	3.01934	up
CsaV3_2G004440	65.6089	66.9177	65.1991	125.646	126.875	129.382	1.17657	up
CsaV3_2G004490	3.1634	3.7105	3.4662	7.4379	6.2681	5.9547	1.15508	up
CsaV3_2G004530	36.0724	30.0077	37.9746	13.0097	12.166	13.0785	-1.21536	down
CsaV3_2G004540	37.4283	41.1047	40.7555	91.8157	84.885	87.0335	1.37167	up
CsaV3_2G004580	0.3337	0.2431	0.2285	1.0774	0.5937	0.529	1.68169	up
CsaV3_2G004710	0.4848	0.73	0.3083	0.8585	0.9934	1.0979	1.17637	up
CsaV3_2G004730	0.706	0.192	0.2417	3.2426	3.2773	3.4132	3.34947	up
CsaV3_2G004820	22.1401	23.5826	21.735	39.0683	42.1157	41.7792	1.09241	up
CsaV3_2G004890	2.7354	2.3984	2.7113	0.8791	1.3177	1.1411	-1.00786	down
CsaV3_2G004920	5.8617	2.9187	4.1249	10.1456	10.9745	9.1089	1.45718	up
CsaV3_2G004980	0.7328	0.8876	1.1762	2.6046	1.8669	1.7969	1.39462	up
CsaV3_2G004990	7.3847	7.3464	7.9908	2.7694	3.6398	2.9024	-1.06103	down
CsaV3_2G005030	1.3407	1.1721	1.451	0.0524	0.0542	0.0854	-4.14874	down
CsaV3_2G005150	5.8476	5.4983	3.8481	10.2918	9.5176	12.6006	1.31924	up
CsaV3_2G005170	1.2464	1.8734	1.0782	3.4434	2.6738	2.6516	1.28945	up
CsaV3_2G005270	7.5532	7.0371	7.1593	2.2087	2.7626	3.3032	-1.16943	down
CsaV3_2G005300	117.812	129.414	127.085	47.379	51.1786	49.8331	-1.10888	down
CsaV3_2G005320	2.2177	1.131	1.1391	4.4262	5.7126	5.0755	1.98767	up
CsaV3_2G006460	127.018	103.072	117.341	0.5152	0.5906	0.6001	-7.44439	down
CsaV3_2G006480	3.645	4.1582	4.1879	7.4056	8.7235	7.64	1.21306	up
CsaV3_2G006500	1.5229	1.1218	1.5818	5.9586	5.5561	5.2908	2.2201	up
CsaV3_2G006510	36.1545	38.0819	38.0068	110.301	111.713	111.675	1.79884	up
CsaV3_2G006560	94.0685	97.7376	93.5118	325.786	324.185	350.37	2.03683	up
CsaV3_2G006570	3.081	2.5532	4.3517	23.4803	23.9831	24.6101	3.08021	up
CsaV3_2G006590	24.3402	22.2531	26.9462	78.062	89.3886	74.3673	1.94439	up
CsaV3_2G006620	1.4171	1.9166	1.6455	5.7271	4.3599	5.164	1.84274	up
CsaV3_2G006690	50.172	48.3176	49.2157	20.1928	17.737	17.408	-1.18789	down
CsaV3_2G006760	3.8375	1.9795	2.9452	0.8683	0.5494	0.9964	-1.6295	down
CsaV3_2G006780	7.9697	8.2243	7.1272	2.1533	2.6009	2.0622	-1.54813	down
CsaV3_2G006790	1.0654	1.1148	1.0944	3.4801	3.7754	3.5201	1.94504	up
CsaV3_2G006810	59.9481	66.2421	60.2885	115.878	115.701	113.458	1.11413	up
CsaV3_2G006860	97.8103	98.9045	97.9075	207.136	206.547	207.623	1.30341	up
CsaV3_2G006870	19.9068	20.5437	18.6778	52.6252	47.1643	48.7775	1.55657	up
CsaV3_2G006900	1.0445	0.7237	0.9515	6.0564	6.739	5.0844	2.94401	up
CsaV3_2G006980	34.2079	38.8354	34.8843	13.5047	14.7053	13.2469	-1.15444	down
CsaV3_2G007040	5.3967	5.8001	5.0306	14.9218	15.814	14.5364	1.70651	up
CsaV3_2G007060	10.3034	10.3544	9.8502	21.9437	21.788	19.9954	1.28982	up
CsaV3_2G007110	7.4317	7.0159	6.5435	2.9026	2.329	2.9714	-1.12795	down
CsaV3_2G007140	16.9425	18.273	15.927	53.3594	52.8161	52.6963	1.86186	up
CsaV3_2G007270	3.007	1.8402	2.1279	0.3654	0.4161	0.1192	-2.71449	down
CsaV3_2G007370	54.3328	52.1097	55.8645	20.3878	19.4736	21.0196	-1.18734	down
CsaV3_2G007400	5.6478	6.0965	5.1731	0.1287	0.2664	0.2798	-4.43254	down
CsaV3_2G007410	6.2988	5.6487	6.0496	12.0279	12.7842	11.4529	1.23807	up
CsaV3_2G007430	7.347	7.5503	7.8472	17.9258	16.8736	17.9159	1.4401	up
CsaV3_2G007480	69.779	62.3223	63.7148	15.8861	17.035	15.2141	-1.79673	down
CsaV3_2G007500	6.1536	3.8403	5.6573	0.8604	0.5727	0.6681	-2.66371	down
CsaV3_2G007590	7.2847	7.5729	7.8429	3.1407	2.9344	1.4989	-1.35202	down
CsaV3_2G007630	16.9612	14.9871	16.2144	5.8377	4.5168	5.2885	-1.39327	down
CsaV3_2G007680	18.4805	16.3323	19.4246	42.1511	40.2699	38.1382	1.38045	up
CsaV3_2G007750	116.68	103.13	112.593	1.0043	1.7677	0.6551	-6.3655	down
CsaV3_2G007760	233.734	210.054	231.853	0.6753	1.0488	3.6708	-6.77424	down
CsaV3_2G007790	37.7623	42.5656	39.9735	106.954	103.092	106.123	1.62075	up
CsaV3_2G007860	5.4528	3.4015	7.1267	14.2957	10.6942	11.7209	1.43138	up
CsaV3_2G007880	11.9389	13.2143	13.3087	0.7737	0.7009	0.8411	-3.82884	down
CsaV3_2G007890	1.448	0.7639	0.7693	3.4946	2.9397	3.2648	1.93044	up
CsaV3_2G007910	6.5972	5.7961	7.1124	2.1787	1.6271	2.4073	-1.4227	down
CsaV3_2G007950	62.9522	73.186	62.6087	11.8834	15.1216	12.8466	-2.09357	down
CsaV3_2G007990	1.8032	2.0278	3.657	4.854	3.6645	4.7272	1.05245	up
CsaV3_2G008050	0	0	0	0.9568	1.5776	1.3483	7.96445	up
CsaV3_2G008060	12.579	15.7529	12.9216	0.7587	0.8539	0.7173	-3.92006	down
CsaV3_2G008370	0.7388	0.4605	0.4638	1.1221	1.3012	0.7319	1.15217	up
CsaV3_2G008410	94.5478	92.0984	89.8795	161.257	162.125	162.821	1.04126	up
CsaV3_2G008520	189.956	167.922	186.382	60.0648	62.052	64.1392	-1.31926	down
CsaV3_2G008600	1.1378	0.7821	1.1688	1.8935	1.5123	1.9115	1.01332	up
CsaV3_2G008610	6.156	12.5576	10.0603	21.4205	26.9299	26.946	1.61176	up
CsaV3_2G008620	0.5876	0.218	0.5671	0.6621	0.8871	0.8892	1.05806	up
CsaV3_2G008690	39.9841	29.2237	36.2634	14.9898	16.6913	13.2503	-1.0025	down
CsaV3_2G008970	5.0557	3.7277	3.504	1.3323	0.7931	0.4707	-2.00515	down
CsaV3_2G009030	11.5853	8.0877	11.996	3.8628	3.8944	3.6607	-1.2423	down
CsaV3_2G009120	1.9419	3.301	1.9947	7.0787	8.3061	5.6433	1.76358	up
CsaV3_2G009160	0.7783	0.4763	0.7396	0.4043	0.1542	0.1388	-1.27549	down
CsaV3_2G009170	117.992	113.84	119.259	3759.05	3860.15	3981.89	5.2736	up
CsaV3_2G009180	1.2423	0.7184	1.1445	4.8039	4.4807	3.8826	2.3134	up
CsaV3_2G009360	76.0961	73.9214	74.8002	26.7061	25.5617	24.6879	-1.31896	down
CsaV3_2G009420	7.1906	5.4453	5.6077	2.7352	2.5868	2.3159	-1.02672	down
CsaV3_2G009580	0.7657	1.8222	0.7865	3.2098	3.0343	3.0343	1.68329	up
CsaV3_2G009610	35.1702	29.9384	32.3394	8.8982	8.1795	6.6448	-1.80828	down
CsaV3_2G009650	10.5889	7.958	8.969	3.4537	2.7765	2.3411	-1.45086	down
CsaV3_2G009690	1.6432	1.3273	1.4719	0.3738	0.1191	0.1875	-2.46854	down
CsaV3_2G009710	5.5094	5.2702	5.1717	1.8111	2.2002	2.2183	-1.13116	down
CsaV3_2G009780	15.6556	15.05	16.204	5.4222	4.4604	4.5421	-1.47231	down
CsaV3_2G009860	53.0491	56.6451	48.814	21.9695	20.1375	21.6923	-1.08614	down
CsaV3_2G009890	0.5828	0.5828	0.857	0.225	0.3753	0.231	-1.05711	down
CsaV3_2G009950	5.9065	6.1499	4.955	2.6376	2.1735	2.37	-1.01652	down
CsaV3_2G010080	24.6492	23.6611	22.3854	40.7177	41.9222	41.6778	1.04128	up
CsaV3_2G010110	2.0135	1.2061	1.2804	3.8097	7.0202	4.0276	1.94809	up
CsaV3_2G010200	2.4109	2.1858	2.4154	4.3292	4.9203	4.2109	1.16779	up
CsaV3_2G010260	35.1179	34.5686	31.2047	11.6378	10.9903	11.6932	-1.32858	down
CsaV3_2G010330	17.4519	17.3892	16.2447	37.1136	39.6717	43.6985	1.46442	up
CsaV3_2G010370	20.9681	20.168	18.6974	37.1978	36.4125	34.3466	1.07865	up
CsaV3_2G010400	8.5528	5.9709	7.3783	2.4972	3.7137	2.8629	-1.0443	down
CsaV3_2G010470	0.6079	0.3617	0.6635	0.2216	0.1864	0.2259	-1.13513	down
CsaV3_2G010580	1.0964	1.4654	0.7379	0.2067	0.214	0.4944	-1.63352	down
CsaV3_2G010610	0.0961	0.0327	0.0329	0.5602	0.6163	1.0658	4.01621	up
CsaV3_2G010620	4.424	4.9018	4.9041	8.3884	8.9011	8.3245	1.07463	up
CsaV3_2G010640	23.5119	22.9792	21.4224	37.7159	43.0388	45.4658	1.12029	up
CsaV3_2G010740	42.6662	34.3318	42.0574	70.3388	74.2941	71.7005	1.08974	up
CsaV3_2G010800	0.9184	1.2043	0.7749	3.3358	3.4537	3.3535	2.03309	up
CsaV3_2G010810	0.4336	0.4928	0.4835	2.154	2.1179	2.0029	2.3814	up
CsaV3_2G010870	1.6925	1.1344	0.8445	6.5046	8.0486	6.4389	2.74037	up
CsaV3_2G010990	2.6547	2.974	3.0176	7.1151	7.2927	8.8215	1.65233	up
CsaV3_2G011150	86.8616	88.1244	86.5314	24.6981	22.8369	24.6095	-1.63073	down
CsaV3_2G011550	79.6891	87.3281	80.8732	167.136	157.885	153.257	1.17472	up
CsaV3_2G011580	2.0794	2.0715	1.8131	4.7066	5.1467	5.3179	1.57304	up
CsaV3_2G011650	1.545	1.8624	1.1182	0.1536	0.2783	0.2087	-2.59917	down
CsaV3_2G011770	11.6911	10.293	10.9219	3.2518	2.4485	3.4547	-1.61774	down
CsaV3_2G011920	0.1523	0.5049	0.3129	1.2908	1.164	1.0864	2.09402	up
CsaV3_2G011990	11.0824	10.1497	11.9751	4.6759	4.2333	3.9436	-1.14043	down
CsaV3_2G012020	1.2052	1.0351	1.238	0	0	0	-6.22085	down
CsaV3_2G012120	4.3256	4.8083	4.7654	1.0421	1.6467	0.9093	-1.72425	down
CsaV3_2G012160	142.252	139.495	147.381	16.1274	18.0051	17.7173	-2.82282	down
CsaV3_2G012240	2.7171	3.905	1.7762	4.5922	6.4326	3.8176	1.04442	up
CsaV3_2G012250	2.3064	1.6605	1.4633	3.7092	3.3794	3.3871	1.17601	up
CsaV3_2G012300	116.337	120.86	115.229	420.918	408.335	434.425	2.06926	up
CsaV3_2G012350	0.7027	0.5538	0.525	2.0609	1.3743	1.8987	1.81118	up
CsaV3_2G012430	1.0693	0.4522	1.0716	2.082	2.3919	2.4495	1.6461	up
CsaV3_2G012510	0.1474	0.1504	0.2272	0.3493	0.4451	0.3944	1.40615	up
CsaV3_2G012540	22.8104	21.2958	21.8548	6.7688	6.9333	7.6529	-1.40051	down
CsaV3_2G012560	0.4595	0.2062	0.4531	0.0402	0	0.1093	-2.68725	down
CsaV3_2G012580	37.0151	35.7397	38.1939	11.9552	12.7308	12.1814	-1.36255	down
CsaV3_2G012690	31.8397	29.6193	31.8045	13.0274	13.1356	13.575	-1.00358	down
CsaV3_2G012750	24.6118	23.7452	25.2075	6.9869	7.1516	8.2573	-1.48971	down
CsaV3_2G012810	21.5373	26.7948	19.4495	2.3294	3.2157	1.1255	-3.11304	down
CsaV3_2G012830	168.36	134.91	157.009	442.882	403.992	375.854	1.63809	up
CsaV3_2G012840	9.0351	9.0172	11.2771	136.1	139.7	137.792	4.04579	up
CsaV3_2G012870	1.9104	1.3307	1.2923	0.4586	0.0528	0.2216	-2.38725	down
CsaV3_2G012890	0.5146	0.6298	0.5286	3.039	4.37	3.3037	2.90368	up
CsaV3_2G012900	5.4859	2.9096	5.7104	0.5599	0.704	0.3044	-2.93354	down
CsaV3_2G012910	2.704	2.7217	2.4487	4.3579	6.3247	3.257	1.04896	up
CsaV3_2G012920	542.277	562.578	547.728	49.5181	42.7112	47.1129	-3.34056	down
CsaV3_2G012930	66.8879	70.7759	65.5127	131.158	127.897	133.017	1.17518	up
CsaV3_2G012970	15.4184	10.6468	14.3626	1.2044	0.8132	0.5123	-3.75732	down
CsaV3_2G013080	0.1578	0	0.2547	1.3067	1.8634	0.9113	3.53805	up
CsaV3_2G013140	0.267	0.0681	0.0914	0.7055	0.7808	0.1322	2.15351	up
CsaV3_2G013170	0.197	0.0753	0.6829	2.7465	6.3283	2.8979	3.87391	up
CsaV3_2G013250	6.5113	6.6958	6.3308	3.1355	2.4575	2.3574	-1.06776	down
CsaV3_2G013350	36.4918	41.9994	40.436	16.6969	14.4801	14.054	-1.1673	down
CsaV3_2G013360	1.5925	1.0543	1.2341	0.3361	0.6643	0.3321	-1.31522	down
CsaV3_2G013370	3.9663	8.2134	4.6299	1.5116	1.1567	1.7147	-1.71737	down
CsaV3_2G013440	137.504	143.647	132.834	58.012	61.1498	56.887	-1.00714	down
CsaV3_2G013460	18.3403	16.7234	16.7621	5.8195	5.7362	5.5094	-1.37481	down
CsaV3_2G013520	14.7234	14.6886	14.8565	5.5852	5.5047	4.8866	-1.24247	down
CsaV3_2G013530	0.4498	1.0036	0.6065	1.691	1.1778	1.2032	1.20948	up
CsaV3_2G013590	6.2104	5.0272	5.5694	2.6951	2.0835	2.1486	-1.04833	down
CsaV3_2G013610	22.6683	20.1107	21.293	6.646	7.1846	6.3173	-1.44144	down
CsaV3_2G013630	20.0378	19.2085	20.9889	146.861	145.606	154.147	3.11793	up
CsaV3_2G013640	28.9411	38.2842	32.3572	4.2404	3.4398	4.2771	-2.83257	down
CsaV3_2G013650	3.2574	3.4394	2.922	0.5519	0.4675	0.1091	-2.85187	down
CsaV3_2G013720	64.3706	76.2314	66.1235	24.4303	24.357	27.8702	-1.20585	down
CsaV3_2G013770	6.8047	3.0406	4.8597	22.6083	24.1412	24.8862	2.51314	up
CsaV3_2G013870	0.3053	1.0378	0.4181	2.3368	1.1521	1.9355	1.84949	up
CsaV3_2G013970	2.7414	2.0118	2.404	0.5484	0.6056	0.4372	-1.93879	down
CsaV3_2G014030	159.153	178.629	157.948	51.3829	53.744	49.7926	-1.45192	down
CsaV3_2G014070	0	0	0	1.314	3.265	2.2447	8.69272	up
CsaV3_2G014080	5.2071	4.7069	6.2616	20.8619	20.9286	19.6574	2.15356	up
CsaV3_2G014090	64.6146	64.603	64.9582	115.849	114.012	114.552	1.05391	up
CsaV3_2G014200	41.0818	44.7105	42.1324	12.266	10.3325	11.007	-1.70087	down
CsaV3_2G014210	38.5758	36.0169	34.966	9.9518	10.3035	9.6202	-1.64729	down
CsaV3_2G014240	33.5781	34.4355	32.7915	70.1217	61.8716	65.2937	1.19628	up
CsaV3_2G014270	19.8369	20.7946	14.9998	8.7377	9.9824	4.2581	-1.04656	down
CsaV3_2G014290	10.1121	8.9111	9.9538	3.5932	3.5877	4.0355	-1.14182	down
CsaV3_2G014320	28.8702	29.0574	26.9466	162.253	149.702	139.243	2.63746	up
CsaV3_2G014330	6.7766	6.2718	6.3739	15.3707	14.7615	14.7371	1.43555	up
CsaV3_2G014340	37.4864	34.7854	36.792	124.72	120.856	117.967	1.96451	up
CsaV3_2G014360	4.2419	3.1349	3.4342	6.1721	7.2044	6.5175	1.10705	up
CsaV3_2G014370	49.6716	54.0449	51.3271	95.5044	85.8629	90.9452	1.03982	up
CsaV3_2G014440	2.8486	2.0094	2.0511	12.7813	12.8714	11.1728	2.64132	up
CsaV3_2G014490	72.87	76.695	75.3625	11.4152	9.5782	8.4692	-2.70274	down
CsaV3_2G014510	26.8939	28.5199	25.1089	8.5897	10.0316	8.8898	-1.32359	down
CsaV3_2G014530	27.5062	25.5479	25.0089	10.6242	10.2046	9.1842	-1.15064	down
CsaV3_2G014540	114.389	100.016	115.694	21.3211	23.6024	24.9136	-2.01385	down
CsaV3_2G014650	11.5354	9.7856	12.6386	2.7032	2.9569	2.9885	-1.74605	down
CsaV3_2G014700	27.1914	31.0887	28.1571	9.3526	6.952	6.2568	-1.7073	down
CsaV3_2G014740	0.8355	0.5539	1.2016	0.0457	0.0946	0	-3.96171	down
CsaV3_2G014750	0.9252	1.0087	0.6882	0.0698	0.3973	0.1517	-1.86437	down
CsaV3_2G014820	4.6732	4.0227	4.1876	15.4404	16.549	18.3617	2.19328	up
CsaV3_2G014880	19.0584	21.4494	18.5647	8.804	6.5109	8.0084	-1.11294	down
CsaV3_2G014890	39.5829	33.0366	38.015	12.5957	14.6916	15.2819	-1.15102	down
CsaV3_2G014930	7.6576	5.4549	6.1181	20.2048	17.7077	18.545	1.78246	up
CsaV3_2G014960	0.1611	0.0548	0.2022	0.5676	0.4255	0.4255	1.99531	up
CsaV3_2G014990	40.6645	45.8666	40.3078	17.7501	16.4672	19.3656	-1.01698	down
CsaV3_2G015010	17.2865	17.0341	20.9433	6.262	7.1218	8.6383	-1.1015	down
CsaV3_2G015080	98.8633	93.3363	100.126	32.679	33.3286	38.0547	-1.26311	down
CsaV3_2G015090	157.508	147.994	124.137	56.9029	48.0573	46.1018	-1.2794	down
CsaV3_2G015110	0.3164	0.1936	0.2167	0.692	0.8598	0.7022	1.85952	up
CsaV3_2G015130	131.989	132.33	131.334	347.27	337.109	342.188	1.60267	up
CsaV3_2G015170	28.5538	26.8885	27.6713	11.7866	11.7225	11.1039	-1.03617	down
CsaV3_2G015190	18.2861	19.0654	17.5977	6.2215	6.3203	7.2975	-1.24408	down
CsaV3_2G015200	71.0555	72.752	75.4735	27.9552	29.5113	27.7339	-1.13715	down
CsaV3_2G015310	83.3366	66.3152	82.82	23.5175	26.4967	27.0112	-1.36561	down
CsaV3_2G015350	20.893	17.0478	21.462	5.8753	5.4071	7.0969	-1.46579	down
CsaV3_2G015360	57.053	62.0705	49.0831	12.3919	11.3944	7.9133	-2.17849	down
CsaV3_2G015390	1.6327	1.2489	1.6771	2.6782	3.4083	2.8509	1.19819	up
CsaV3_2G015400	2.0101	2.423	2.628	9.7922	12.0005	7.3865	2.27383	up
CsaV3_2G015510	1.0148	0.1827	0.184	1.9584	1.6897	0.2839	1.74223	up
CsaV3_2G015540	1.4989	1.5606	1.684	3.449	3.1113	3.8238	1.35778	up
CsaV3_2G015570	0.5265	0.1253	0.3065	0.9021	1.1327	0.7095	1.74761	up
CsaV3_2G015590	34.5126	30.8563	36.3455	8.081	9.4493	7.8548	-1.7749	down
CsaV3_2G015600	30.5172	37.2766	45.2391	8.793	14.2764	9.3418	-1.57771	down
CsaV3_2G015680	0.3517	0.0897	0.1204	0.1923	0.6969	0.8711	1.87224	up
CsaV3_2G015700	4.3646	4.4874	4.4474	86.5869	97.4272	96.0684	4.62311	up
CsaV3_2G015710	25.7608	28.7985	24.8607	57.7896	56.877	53.3542	1.3075	up
CsaV3_2G015730	27.5944	21.5006	33.1579	9.3653	10.2212	10.9064	-1.2034	down
CsaV3_2G015740	112.806	111.246	109.799	200.557	198.062	200.459	1.07069	up
CsaV3_2G015810	2.6556	3.7503	2.0984	0	0	0	-6.82725	down
CsaV3_2G015850	6.6055	6.887	8.8964	28.4135	29.9164	23.0358	2.08957	up
CsaV3_2G015860	0.8732	0.1875	0.3069	1.8847	1.5871	1.5025	2.0945	up
CsaV3_2G015880	43.2774	39.7377	45.9092	14.4801	13.5132	11.4288	-1.4804	down
CsaV3_2G015910	17.2854	17.9824	18.549	3.4208	4.5766	4.3708	-1.89709	down
CsaV3_2G015980	5.0423	4.898	5.9196	1.8381	1.2914	0.9991	-1.70809	down
CsaV3_2G015990	32.2152	24.7857	33.5479	8.4395	7.6967	6.8713	-1.74679	down
CsaV3_2G016000	4.009	4.0081	3.7924	6.9479	7.655	7.3108	1.11826	up
CsaV3_2G016040	0.1745	0.2543	0.461	0.5725	1.3549	0.6521	1.75942	up
CsaV3_2G016060	0.5088	0.1832	0.3689	0.6219	1.4233	0.7472	1.62179	up
CsaV3_2G016070	36.4863	31.8861	32.3202	62.7962	65.1067	62.7731	1.1485	up
CsaV3_2G016090	2.1288	2.3341	2.9521	4.6851	4.8809	3.6064	1.05672	up
CsaV3_2G016140	8.2768	8.8352	7.9536	25.7918	23.8483	22.5368	1.75307	up
CsaV3_2G016160	22.9187	23.1863	23.27	4.8792	5.5628	4.7675	-1.96267	down
CsaV3_2G016210	33.4031	31.1734	33.8128	12.3096	13.778	12.8033	-1.11223	down
CsaV3_2G016270	27.8254	24.4	26.2403	8.425	9.4688	8.1346	-1.36441	down
CsaV3_2G016380	0.8569	0.6555	0.8362	2.0615	2.1344	2.0883	1.64773	up
CsaV3_2G016470	107.863	118.498	106.184	2.2597	2.5151	1.9039	-5.40884	down
CsaV3_2G016500	8.0287	7.3864	8.378	2.9478	3.5497	3.4247	-1.03567	down
CsaV3_2G016540	1.2702	1.7157	1.3048	2.5529	3.5371	2.612	1.24434	up
CsaV3_2G016550	136.058	146.41	137.728	51.6295	52.846	51.8161	-1.20048	down
CsaV3_2G016560	2.0443	1.5013	1.568	3.1001	4.3207	3.8887	1.37094	up
CsaV3_2G016610	0.3955	0.144	0.4643	0.7414	0.9595	0.7724	1.53035	up
CsaV3_2G016920	2.2948	2.9188	2.4959	1.6829	0.6725	0.6419	-1.12913	down
CsaV3_2G016930	13.5677	15.1638	14.391	30.3573	32.7546	30.221	1.34019	up
CsaV3_2G016980	53.6164	47.4904	45.8227	6.7655	5.4071	3.4839	-2.99522	down
CsaV3_2G016990	13.8541	18.4298	18.065	2.5251	3.344	3.2239	-2.24616	down
CsaV3_2G017060	38.1668	37.0046	40.4829	10.5461	11.21	11.847	-1.55676	down
CsaV3_2G017120	5.2538	5.9639	5.4194	14.0873	13.3408	12.858	1.50288	up
CsaV3_2G017330	75.9175	78.0873	73.1438	24.832	23.1387	25.5691	-1.40023	down
CsaV3_2G017460	0.0618	0.063	0.0317	16.8591	13.817	18.5482	8.52202	up
CsaV3_2G017580	3.3178	3.7224	3.6516	1.3995	1.1001	1.7187	-1.11614	down
CsaV3_2G017720	17.9083	21.1916	17.503	2.1866	3.1498	3.3073	-2.49014	down
CsaV3_2G017760	6.5997	6.513	5.2403	15.5271	13.7332	12.5963	1.41694	up
CsaV3_2G017770	16.7469	13.2979	13.9702	1.5979	1.0181	0.2672	-3.6839	down
CsaV3_2G017790	0.6218	1.7758	2.044	4.2161	4.7875	4.2877	1.80758	up
CsaV3_2G017840	0.4396	0.2596	0.2139	0.8097	1.1789	0.6877	1.77688	up
CsaV3_2G017880	0.8459	1.0719	1.2112	0	0	0	-7.37722	down
CsaV3_2G017890	34.2789	33.0444	35.6134	67.7953	72.9638	74.1657	1.28899	up
CsaV3_2G018000	2.4499	2.8833	3.3655	5.1366	5.3838	5.5496	1.11219	up
CsaV3_2G018010	3.464	2.8536	3.2846	5.318	6.7505	4.633	1.02546	up
CsaV3_2G018030	9.0124	11.4724	8.1095	2.4831	1.9776	2.0765	-1.90185	down
CsaV3_2G018080	84.5241	106.759	88.4315	39.9497	38.8709	35.9279	-1.05982	down
CsaV3_2G018090	214.409	163.564	207.44	71.2341	79.5041	76.5354	-1.1366	down
CsaV3_2G018130	10.8006	11.9144	13.2375	23.0654	22.0961	20.2252	1.09041	up
CsaV3_2G018170	1.0551	1.5927	1.6908	9.323	9.7003	7.2251	2.82458	up
CsaV3_2G018190	1.4682	2.0051	1.7382	0.5987	0.8171	0.5917	-1.15175	down
CsaV3_2G018300	0.4418	0.4966	0.5743	1.6271	1.5723	1.3508	1.81672	up
CsaV3_2G019430	4.6016	2.56	4.113	2.3527	1.1503	1.2789	-1.00107	down
CsaV3_2G019440	25.1415	22.5714	27.0139	8.8806	10.869	10.5494	-1.07605	down
CsaV3_2G019460	30.5981	30.0775	28.2042	4.4751	4.3642	4.0175	-2.56126	down
CsaV3_2G019530	36.3028	27.357	34.1283	463.912	449.573	425.62	4.0034	up
CsaV3_2G019740	15.0527	15.1555	14.7168	74.1563	82.5862	85.5078	2.6574	up
CsaV3_2G019770	5.9396	7.0822	5.5638	11.4135	11.929	12.5256	1.17416	up
CsaV3_2G019810	70.612	61.1984	72.6884	11.767	15.9055	15.013	-2.03482	down
CsaV3_2G021020	54.0246	51.1693	54.2028	111.105	114.33	123.112	1.35612	up
CsaV3_2G021080	8.515	5.5183	7.8502	2.2424	2.8904	2.7021	-1.25356	down
CsaV3_2G021110	31.5621	51.4328	26.0864	13.994	10.0823	13.4488	-1.31509	down
CsaV3_2G021140	3.9383	3.3348	2.3663	0.8126	1.0938	0.7951	-1.60854	down
CsaV3_2G022180	6.6409	7.9202	7.1466	0.1153	0.1591	0.1253	-5.53824	down
CsaV3_2G024220	3.0953	2.4523	2.8389	0.4231	0.2503	0.3286	-2.8329	down
CsaV3_2G024230	23.926	19.5049	20.7735	72.6744	76.3241	79.8313	2.06118	up
CsaV3_2G024250	2.5583	1.3497	1.3593	4.2449	4.4948	6.5026	1.75995	up
CsaV3_2G024280	46.242	49.5561	49.0953	91.4863	93.8999	90.6424	1.15645	up
CsaV3_2G024290	8.8231	9.5203	9.4671	18.0945	17.7773	16.9842	1.15348	up
CsaV3_2G024400	85.1258	83.4638	84.5279	13.1841	14.8008	12.9994	-2.39978	down
CsaV3_2G024470	4.0499	3.5014	3.1852	6.1764	6.2693	7.542	1.12354	up
CsaV3_2G024510	0.4039	0.1766	0.1186	0.6311	0.7623	0.7089	1.81483	up
CsaV3_2G024520	1.78	1.4121	1.0013	3.0435	2.4793	3.3422	1.3081	up
CsaV3_2G024630	4.9012	4.2684	4.3376	7.9162	7.8118	8.2921	1.05781	up
CsaV3_2G024660	29.8494	31.5212	30.7441	61.7803	65.5647	60.2261	1.25237	up
CsaV3_2G024730	4.8841	5.535	1.7653	10.7813	8.6022	9.0324	1.44749	up
CsaV3_2G024760	46.2002	49.8726	48.8435	88.7199	91.7946	86.4772	1.10804	up
CsaV3_2G024970	0.0724	0.0738	0.1488	0.7126	1.2707	1.2051	3.66121	up
CsaV3_2G024990	14.492	13.4273	14.1043	26.3664	26.5099	27.2665	1.15867	up
CsaV3_2G025000	0.0335	0.0342	0.1376	11.3917	14.2594	13.4991	7.80949	up
CsaV3_2G025030	5.7404	4.7122	5.5557	8.6375	10.8692	8.3704	1.02708	up
CsaV3_2G025060	0.463	0.6224	0.6053	0.046	0.1668	0.0751	-2.33375	down
CsaV3_2G025130	47.2295	46.1504	45.4622	13.0931	15.301	13.8738	-1.4896	down
CsaV3_2G025180	4.1654	3.6546	3.5197	8.5718	7.4801	7.8276	1.30246	up
CsaV3_2G025290	8.1038	6.8113	7.0141	20.5965	14.0181	15.4327	1.42032	up
CsaV3_2G025350	130.113	126.667	130.085	245.325	246.317	250.317	1.16674	up
CsaV3_2G025390	4.3441	3.7375	4.2195	18.2271	20.6782	22.4149	2.54436	up
CsaV3_2G025400	29.5345	30.5859	30.7268	9.9746	10.7334	10.5293	-1.31391	down
CsaV3_2G025440	3.9594	4.4737	4.189	0.8556	0.8322	0.5637	-2.25657	down
CsaV3_2G025490	44.8089	41.7935	43.0038	86.3285	80.5026	88.0777	1.20373	up
CsaV3_2G025510	39.4964	40.3343	41.4288	159.573	141.214	146.876	2.11201	up
CsaV3_2G025520	22.1364	23.627	21.9343	6.6412	4.4915	4.7744	-1.8592	down
CsaV3_2G025570	1106.33	931.211	1084.15	326.89	368.048	397.39	-1.28672	down
CsaV3_2G025580	229.965	202.225	235.849	82.0399	90.8107	94.367	-1.09441	down
CsaV3_2G025590	1.95	2.5032	1.8304	4.1546	3.1595	4.4766	1.1347	up
CsaV3_2G025620	4.7646	3.6866	6.0757	1.9764	2.0463	1.5626	-1.14867	down
CsaV3_2G025670	6.7905	6.2857	7.3564	12.044	11.339	12.4487	1.03816	up
CsaV3_2G025710	144.193	141.548	155.052	49.8734	59.6965	50.4716	-1.23538	down
CsaV3_2G025720	62.2016	69.6435	64.2558	129.206	111.797	113.427	1.08102	up
CsaV3_2G025730	0.1522	1.009	1.1725	2.7463	3.188	4.8854	2.43902	up
CsaV3_2G025750	16.4238	14.8094	17.2112	40.8648	45.5522	44.7595	1.66427	up
CsaV3_2G025770	21.745	22.3414	23.0577	46.8632	45.5593	45.26	1.26325	up
CsaV3_2G025800	7.5752	8.1647	7.0641	16.7153	13.3522	11.2734	1.08612	up
CsaV3_2G025820	29.775	30.6431	27.5019	65.1481	57.4308	59.0509	1.27409	up
CsaV3_2G025870	35.5593	32.9468	38.6093	94.4222	95.2192	84.5794	1.58361	up
CsaV3_2G025880	12.5537	9.1758	14.1624	2.3169	2.6674	2.9887	-1.94301	down
CsaV3_2G025890	3.2663	2.3837	2.8346	0.2771	0.4145	0.5021	-2.60779	down
CsaV3_2G025960	14.835	13.7875	18.0874	5.4205	5.926	5.1098	-1.27733	down
CsaV3_2G025970	4.8683	6.9161	6.132	0.5704	0.1969	0.2756	-3.86476	down
CsaV3_2G026030	1.7908	3.056	1.6273	30.5442	29.2452	28.6605	3.99819	up
CsaV3_2G026040	6.5025	7.2632	6.4537	57.7912	51.8487	53.2811	3.23751	up
CsaV3_2G026070	5.0626	5.3047	5.1153	9.1972	9.9608	9.7354	1.12648	up
CsaV3_2G026080	5.7338	4.9669	4.599	20.5293	19.6541	20.9171	2.22472	up
CsaV3_2G026160	0.1263	0	0.1297	0.6674	0.5718	0.3002	2.82109	up
CsaV3_2G026220	1.1673	1.2196	1.0821	5.0129	5.2545	4.5695	2.32329	up
CsaV3_2G026250	92.1128	73.3022	92.1473	7.4061	8.5904	8.3311	-3.17679	down
CsaV3_2G026260	10.2789	9.4228	8.6779	17.2938	19.7898	16.6235	1.14676	up
CsaV3_2G026300	0	0	0	9.3308	6.7943	3.2326	8.75388	up
CsaV3_2G026350	3.0619	2.5593	3.5288	0.735	0.8287	0.9056	-1.66339	down
CsaV3_2G026360	1.1332	0.7818	0.9586	5.7952	5.9622	5.5868	2.82071	up
CsaV3_2G026400	6.1364	3.9597	5.1457	1.7804	0.9926	0.4467	-2.00085	down
CsaV3_2G026510	60.9982	56.3134	62.7982	2.9569	3.0614	2.8288	-4.11946	down
CsaV3_2G026590	10.8174	9.4759	9.4372	2.349	2.4906	2.7998	-1.7345	down
CsaV3_2G026600	2.4616	1.3495	2.7815	0.4375	0.8013	0.6585	-1.57061	down
CsaV3_2G026680	20.8456	19.6946	19.0024	7.7933	7.5856	7.762	-1.13619	down
CsaV3_2G026690	22.0943	23.9795	21.726	6.2987	6.9489	6.6229	-1.54487	down
CsaV3_2G027780	4.2457	3.6642	3.6904	0	0	0.3883	-4.7277	down
CsaV3_2G027810	7.9308	10.1765	11.5632	17.9058	17.6697	19.4657	1.11833	up
CsaV3_2G027830	0.1909	0.2191	0.1961	1.2006	0.9458	0.681	2.45086	up
CsaV3_2G027850	1.0757	0.4267	1.0436	10.6527	7.5107	7.3179	3.55356	up
CsaV3_2G027860	1424.87	1550.51	1389.47	444.42	403.576	410.577	-1.56748	down
CsaV3_2G027880	444.829	508.304	445.905	146.184	132.957	138.845	-1.51646	down
CsaV3_2G027890	5.3145	3.676	3.6708	1.2693	0.7954	0.8715	-1.8751	down
CsaV3_2G027910	699.247	765.227	672.497	238.56	242.772	225.048	-1.37103	down
CsaV3_2G027960	265.98	257.735	256.764	117.843	106.618	98.4585	-1.04557	down
CsaV3_2G028020	1.0504	0.4761	0.7593	2.2548	2.2464	2.775	1.89883	up
CsaV3_2G028110	11.1021	13.1114	10.9042	0.213	0.1838	0.1158	-5.86206	down
CsaV3_2G028170	3.7259	2.3292	4.0743	0.7886	1.2248	1.1431	-1.45613	down
CsaV3_2G028200	21.871	21.5041	20.4052	2.6668	2.7611	4.1071	-2.51878	down
CsaV3_2G028280	15.4504	13.1195	13.0441	6.052	5.2667	5.21	-1.10307	down
CsaV3_2G028300	24.0518	28.8552	24.8014	6.7185	6.5386	6.0987	-1.77883	down
CsaV3_2G028320	2.2689	1.8471	1.8603	4.8259	5.0672	5.1969	1.56324	up
CsaV3_2G028330	23.0154	16.9976	20.5013	8.0469	7.9889	7.7493	-1.1183	down
CsaV3_2G028350	8.1649	7.1619	6.8356	17.5903	15.8084	19.1227	1.4724	up
CsaV3_2G028390	0.2693	0.3777	0.4495	1.4357	1.2578	1.6808	2.22425	up
CsaV3_2G028410	0.4617	0.685	0.2587	8.1704	7.8889	8.2834	4.33988	up
CsaV3_2G028500	11.7655	14.0227	12.5477	21.2807	23.0807	22.6632	1.03176	up
CsaV3_2G028520	3.8112	4.0197	4.4711	7.1991	5.6147	8.4442	1.0172	up
CsaV3_2G028570	3.2215	2.8383	2.7169	1.2063	1.0361	0.8047	-1.29559	down
CsaV3_2G028700	24.0483	27.6592	21.7248	1.4921	0.3862	2.2304	-3.94215	down
CsaV3_2G028730	15.8301	12.4199	15.1604	2.8764	3.2538	3.9377	-1.88284	down
CsaV3_2G028820	6.1343	3.9666	5.8895	10.2161	10.5318	8.0555	1.07821	up
CsaV3_2G028830	12.7816	18.8386	14.3561	3.7633	2.624	2.9222	-2.07649	down
CsaV3_2G028920	2.1534	1.5847	1.96	5.306	3.148	2.398	1.16135	up
CsaV3_2G029010	47.2873	35.4566	33.6658	82.0499	95.1545	90.5896	1.42908	up
CsaV3_2G029090	60.4218	46.8378	56.5699	22.4616	19.2273	20.1177	-1.17674	down
CsaV3_2G029110	4.0693	5.4114	3.9155	10.4213	8.69	8.6346	1.2773	up
CsaV3_2G029140	73.937	71.4484	75.8968	215.391	217.689	223.149	1.79561	up
CsaV3_2G029150	3.1434	2.5279	2.7943	13.5852	15.2118	15.0562	2.59981	up
CsaV3_2G029180	14.9586	14.6804	15.1873	3.3764	3.9388	4.265	-1.72778	down
CsaV3_2G029200	109.733	110.197	113.764	201.136	196.532	201.2	1.0709	up
CsaV3_2G029210	0.1133	0.1155	0.2493	2.6899	2.6201	2.7703	4.30998	up
CsaV3_2G029250	0.1936	0.3949	0.6961	1.7997	2.8497	2.1866	2.63939	up
CsaV3_2G029260	1.5637	0.5696	0.6884	2.443	2.6558	1.8591	1.5309	up
CsaV3_2G029300	18.7562	17.9425	17.0003	60.8313	67.4924	70.2482	2.11328	up
CsaV3_2G029310	43.5278	45.3792	45.8076	99.975	97.6496	93.4255	1.33847	up
CsaV3_2G029360	3.7178	5.0204	4.5183	9.1623	7.8261	7.9062	1.1364	up
CsaV3_2G029390	28.9728	28.5049	27.9736	10.5354	11.8798	11.51	-1.10661	down
CsaV3_2G029430	0.5166	0.5796	0.9021	2.5422	1.9302	1.2897	1.75891	up
CsaV3_2G029470	0	0.5039	0.1269	5.6727	4.6147	5.7264	4.89822	up
CsaV3_2G029480	0.4074	0	0.7773	1.846	1.7794	1.384	2.31403	up
CsaV3_2G029530	3.2005	3.7666	3.9059	1.1667	0.9601	1.6586	-1.298	down
CsaV3_2G029550	1.3469	1.272	2.7671	2.8913	4.2361	3.6769	1.2313	up
CsaV3_2G029610	0.4849	0.3384	0.2884	0.7257	0.8669	1.153	1.52969	up
CsaV3_2G029640	77.3468	75.6497	72.7079	31.7781	31.9357	29.2239	-1.05287	down
CsaV3_2G029650	26.8051	30.7353	26.1789	7.1559	6.6939	7.2334	-1.76338	down
CsaV3_2G029670	18.7949	17.4698	17.1939	36.4154	39.7904	36.0044	1.29649	up
CsaV3_2G029690	10.4343	11.3127	10.6162	21.2104	20.9455	21.4721	1.20205	up
CsaV3_2G029770	24.8123	20.9408	22.5459	6.4952	9.3532	6.9894	-1.35419	down
CsaV3_2G029790	38.1837	32.0195	35.3429	16.3945	14.7811	13.5021	-1.01114	down
CsaV3_2G029820	73.1655	62.2054	71.337	24.1384	27.0179	22.8621	-1.25392	down
CsaV3_2G029830	4.1196	3.9282	4.7325	1.3862	2.3736	1.6519	-1.01498	down
CsaV3_2G029950	0.6269	0.4736	0.9063	0.7871	1.735	1.3525	1.17411	up
CsaV3_2G029980	6.8286	6.3503	6.9114	1.7205	2.3498	2.6663	-1.3528	down
CsaV3_2G030080	11.1473	9.3514	8.7068	4.6166	3.3608	3.9993	-1.05637	down
CsaV3_2G030100	11.0911	12.9336	11.1755	35.731	39.1135	39.6837	1.92788	up
CsaV3_2G030110	31.638	32.5735	28.908	85.1924	78.0168	75.379	1.58454	up
CsaV3_2G030140	203.191	208.915	199.864	721.059	658.818	667.762	1.9696	up
CsaV3_2G030300	21.5659	18.7247	18.5116	6.7846	5.0174	6.5728	-1.44937	down
CsaV3_2G030330	1.3516	0	1.7355	8.1294	9.1819	8.8376	3.31234	up
CsaV3_2G030340	10.9549	10.036	9.5686	38.595	40.4048	38.136	2.16528	up
CsaV3_2G030360	55.3051	52.7628	57.8932	111.129	112.459	117.143	1.26514	up
CsaV3_2G030370	3.4901	3.8803	3.2793	0.8864	1.5919	0.9636	-1.40582	down
CsaV3_2G030530	73.2848	78.1453	76.7475	31.2342	32.2891	33.698	-1.00453	down
CsaV3_2G030540	10.7644	7.9272	10.2991	2.7411	2.398	2.6796	-1.66121	down
CsaV3_2G030570	42.2344	38.4909	37.621	131.922	134.931	135.968	1.99431	up
CsaV3_2G030600	0	0	0	7.2924	8.4081	9.3691	9.43147	up
CsaV3_2G030640	3.7052	2.2045	1.5859	0.6753	0.3496	0.2447	-2.32038	down
CsaV3_2G030660	0.3358	1.4841	0.5749	5.5081	5.7028	6.6533	3.12417	up
CsaV3_2G030760	4.7053	5.4438	5.4827	2.6113	1.5108	1.6699	-1.20092	down
CsaV3_2G030870	1.3042	0.9568	1.3162	0.0751	0.0518	0.1088	-3.70178	down
CsaV3_2G030880	65.4872	61.1733	62.1545	18.3097	22.4363	15.2436	-1.52607	down
CsaV3_2G030920	95.0257	68.8497	98.1351	33.6897	32.389	23.142	-1.32547	down
CsaV3_2G030930	13.3283	12.1485	12.9633	2.0001	1.6308	1.1687	-2.76816	down
CsaV3_2G030950	0.7246	0.4223	0.957	6.5659	6.4463	4.9227	3.32115	up
CsaV3_2G030960	0.9628	0.3928	0.989	6.4018	6.0176	7.0511	3.28274	up
CsaV3_2G031100	8.2776	9.2139	7.849	17.0602	18.0237	16.9379	1.26388	up
CsaV3_2G031130	14.8716	14.7665	13.6073	41.3051	37.5239	39.4004	1.6784	up
CsaV3_2G031190	0.8844	0.9772	1.4384	1.9343	3.0039	2.1028	1.31921	up
CsaV3_2G031210	23.6794	26.6398	21.1462	7.6126	5.9281	5.8001	-1.65694	down
CsaV3_2G031240	38.4108	36.6484	33.0741	189.885	171.262	198.369	2.59917	up
CsaV3_2G031260	3.7043	3.6564	2.8969	1.5943	0.8118	1.1081	-1.31411	down
CsaV3_2G031270	3.7702	2.4434	3.1467	0.7301	0.4447	0.8404	-1.98696	down
CsaV3_2G031280	0.1972	0.1149	0.2026	2.2491	1.7225	2.0766	3.78373	up
CsaV3_2G031360	0.146	0.0745	0.05	1.3039	1.3775	1.6778	4.23286	up
CsaV3_2G031480	0.111	0.1132	0.228	2.6301	2.1785	2.0235	4.14903	up
CsaV3_2G031500	4.0922	2.7049	2.5833	0.65	0.906	0.5436	-1.93016	down
CsaV3_2G031640	0.1857	0.3099	0.5028	2.8057	3.3444	4.234	3.60782	up
CsaV3_2G031650	87.0887	98.2074	89.718	211.512	202.135	215.922	1.42144	up
CsaV3_2G031760	0.1912	0.3575	0.491	0.906	1.1185	0.3788	1.43572	up
CsaV3_2G031770	14.6831	12.8984	15.6061	28.0308	32.0006	30.0692	1.28794	up
CsaV3_2G031830	20.3728	11.7892	14.195	49.785	47.9986	31.6289	1.71081	up
CsaV3_2G032000	20.0293	18.8487	20.3758	4.0238	4.7298	4.4401	-1.9409	down
CsaV3_2G032100	6.0636	4.8102	5.8939	2.1153	1.5503	2.1704	-1.29357	down
CsaV3_2G032130	12.3047	12.3734	10.885	22.0934	20.7439	22.1344	1.09649	up
CsaV3_2G032140	1.7122	1.1799	1.3785	4.1497	4.8203	3.4659	1.76937	up
CsaV3_2G032170	4.1369	3.8003	4.2918	9.0033	9.6162	8.3545	1.3686	up
CsaV3_2G032190	169.443	155.881	162.174	57.0504	65.154	56.0698	-1.2244	down
CsaV3_2G032230	1.8833	2.2748	1.731	14.1463	15.8248	17.8535	3.24743	up
CsaV3_2G032290	21.1062	19.3528	19.272	64.3489	55.0366	61.0838	1.82319	up
CsaV3_2G032300	2.9872	2.7739	2.3358	22.4287	18.3752	20.2482	3.14219	up
CsaV3_2G032350	131.97	136.57	137.262	214.826	244.256	235.507	1.00159	up
CsaV3_2G032370	0.9959	0.6772	1.1936	3.3279	2.0047	1.0525	1.38883	up
CsaV3_2G032440	1.249	0.9265	0.8359	1.7384	3.4711	2.2048	1.52385	up
CsaV3_2G032460	8.5291	6.9082	7.5159	3.1548	2.8876	2.8829	-1.13381	down
CsaV3_2G032470	9.3899	12.4612	7.6726	0.9335	1.5706	1.3954	-2.70047	down
CsaV3_2G032490	18.5662	20.0113	18.1096	7.4996	6.5337	7.5366	-1.16709	down
CsaV3_2G032610	0.3333	0.2125	0.5992	1.0479	1.2737	1.2135	1.85562	up
CsaV3_2G032650	5.3391	5.1053	4.9132	2.3112	1.8891	1.1902	-1.27793	down
CsaV3_2G032670	2.7955	2.3105	2.2115	0.7555	0.855	1.1842	-1.16414	down
CsaV3_2G032680	0.381	0.3701	0.3355	0.0198	0.1438	0.1079	-1.7857	down
CsaV3_2G032780	34.9673	38.0843	34.2499	65.3349	62.6703	65.9087	1.08048	up
CsaV3_2G033040	0	0	0	4.6736	3.9747	1.6331	7.13767	up
CsaV3_2G033050	93.8074	94.8488	97.5833	248.153	230.176	243.174	1.56122	up
CsaV3_2G033070	0.2803	0.268	0.3959	1.8199	2.499	2.145	3.00217	up
CsaV3_2G033200	0.3611	0.0737	0	1.5004	0.9811	1.717	3.49393	up
CsaV3_2G033210	0.2888	0.5303	0.4747	1.7057	2.7472	2.9532	2.74159	up
CsaV3_2G033250	5.5815	4.8613	5.8409	0.9373	1.3491	1.1929	-2.00146	down
CsaV3_2G033290	4.8952	4.9617	4.3057	14.6549	15.6925	15.1678	1.91058	up
CsaV3_2G033300	17.7646	18.0512	18.7935	3.9362	3.3993	3.2932	-2.13236	down
CsaV3_2G033440	0.0279	0.0285	0.2294	0.7325	0.632	0.4313	2.88751	up
CsaV3_2G033500	17.8696	23.256	19.4886	5.6469	4.3356	4.3455	-1.85271	down
CsaV3_2G033510	1.8008	1.5306	1.6297	3.1885	3.5682	3.8231	1.31911	up
CsaV3_2G033550	105.646	96.5396	103.001	11.7203	12.0168	9.1128	-2.98626	down
CsaV3_2G033600	48.9178	48.7835	43.9143	293.205	279.914	296.607	2.84577	up
CsaV3_2G033610	4.5423	4.7659	5.0455	12.573	11.4179	11.7564	1.54416	up
CsaV3_2G033660	3.2138	4.3705	3.3013	32.0215	36.0569	32.3798	3.43199	up
CsaV3_2G033730	2.1765	1.957	1.6474	0.4698	0.6809	0.2724	-1.79252	down
CsaV3_2G033790	2.4828	2.9309	2.5504	0.7542	1.0151	1.0932	-1.25339	down
CsaV3_2G033870	3.5075	4.4374	2.4251	0.5164	0.3819	0.5212	-2.64402	down
CsaV3_2G033920	8.208	9.4372	5.8254	20.8901	17.4041	18.2745	1.49591	up
CsaV3_2G033930	0.2856	0.4531	0.4564	2.0822	2.2277	1.1318	2.41431	up
CsaV3_2G034000	0.1941	0.2228	0.673	0.9553	0.8517	1.2117	1.7001	up
CsaV3_2G034030	5.3123	5.1654	5.2387	14.911	15.6786	17.0101	1.82539	up
CsaV3_2G034050	19.3054	18.136	17.4827	42.2246	53.4958	36.0884	1.4889	up
CsaV3_2G034060	2.1541	1.2924	1.7572	3.0485	4.0888	3.1635	1.21234	up
CsaV3_2G034150	1.8668	1.7491	2.2967	4.2967	3.6375	3.8194	1.22018	up
CsaV3_2G034170	0.3714	0.4403	0.4125	2.1077	2.4096	1.5873	2.54454	up
CsaV3_2G034200	38.6908	39.0867	39.7444	110.092	104.638	95.4136	1.62743	up
CsaV3_2G034240	2.8954	2.3516	3.4148	6.6259	6.7386	5.992	1.38859	up
CsaV3_2G034330	0.8324	1.312	1.6323	5.6271	4.0268	3.7783	2.06058	up
CsaV3_2G034360	15.8344	14.026	15.2233	2.8909	3.8397	2.6984	-2.02998	down
CsaV3_2G034440	25.4067	26.9915	24.8284	79.5155	77.4035	78.1684	1.83284	up
CsaV3_2G034460	0.395	0.2015	0.0406	1.728	1.476	1.0332	2.95847	up
CsaV3_2G034500	1.4773	1.5683	1.5175	0.2967	0.751	0.6093	-1.24112	down
CsaV3_2G034540	1.3557	2.0544	2.4272	0.1694	0.1316	0.5066	-2.6415	down
CsaV3_2G034580	9.9918	10.0343	11.2902	3.7824	4.0901	3.8378	-1.19228	down
CsaV3_2G034640	0.7166	0.6786	0.9639	2.3882	2.2988	2.292	1.79322	up
CsaV3_2G034720	9.5568	9.2003	9.2864	26.0305	27.2655	28.2983	1.76767	up
CsaV3_2G034770	1.9978	1.203	1.5083	0.1843	0.109	0.0286	-3.61997	down
CsaV3_2G034810	0.4589	0.4974	0.7072	4.2975	4.0597	3.4101	3.05181	up
CsaV3_2G034860	2.5712	2.493	2.9673	5.0682	4.4746	4.9248	1.0773	up
CsaV3_2G034970	0.4372	0.2973	0.2495	3.7186	2.145	1.5593	3.14521	up
CsaV3_2G034990	10.4062	12.0947	13.9213	5.8224	2.4661	2.3017	-1.54549	down
CsaV3_2G035010	0.6644	0.1848	0.1861	1.321	1.2652	1.7593	2.29756	up
CsaV3_2G035020	0.748	0.3141	0.6328	1.4917	2.2419	1.8832	1.95538	up
CsaV3_2G035030	17.0282	16.0994	15.5069	4.7078	4.8742	5.6866	-1.44555	down
CsaV3_2G035110	1.144	1.3015	1.4012	0.2406	0.0498	0.3139	-2.44657	down
CsaV3_2G035130	10.8042	11.9254	9.8821	2.9134	5.1948	1.5836	-1.52369	down
CsaV3_2G035150	0.3685	0.2631	0.3785	0.947	1.1056	1.5333	2.05463	up
CsaV3_2G035220	0.1416	0.1685	0.1212	0.5937	0.7483	0.5332	2.34527	up
CsaV3_2G035250	46.8216	51.2585	50.3836	16.5898	16.7854	16.7425	-1.34035	down
CsaV3_2G035290	0.8125	0.9841	0.6781	1.8326	1.3224	1.63	1.17883	up
CsaV3_2G035300	9.3341	7.8768	8.801	3.4169	3.6489	3.2707	-1.10347	down
CsaV3_2G035360	21.483	24.4494	19.62	49.0186	46.6244	49.9559	1.37767	up
CsaV3_2G035370	14.8303	8.2766	8.6231	27.5406	41.1869	42.5813	2.0365	up
CsaV3_2G035470	0.9607	1.0929	0.9489	5.8188	4.3091	4.8321	2.5454	up
CsaV3_2G035520	31.2086	33.1691	32.3398	10.9404	10.2335	10.5054	-1.38319	down
CsaV3_2G035680	0.0081	0.0413	0.108	0.1592	0.1557	0.1924	1.91831	up
CsaV3_2G035740	10.0966	8.2825	8.8808	1.7896	2.1325	1.6886	-2.05239	down
CsaV3_2G035780	1.4071	1.6961	1.0512	22.9418	19.5525	26.6133	4.28283	up
CsaV3_2G035810	5.4038	4.8193	5.6851	1.4845	1.2119	1.1483	-1.81824	down
CsaV3_2G035870	20.4689	22.597	16.8884	74.0692	70.1639	61.7558	2.00688	up
CsaV3_2G036040	4.9506	5.145	6.1834	16.3853	16.9644	15.8955	1.82433	up
CsaV3_2G036080	0.636	0.5543	0.3445	2.5166	2.3829	2.5571	2.50651	up
CsaV3_2G036090	64.7054	60.9054	68.5971	4.3666	4.6079	4.0167	-3.67365	down
CsaV3_2G036220	2.1239	2.7459	2.5197	0.7197	0.8298	0.7113	-1.48326	down
CsaV3_2G036280	12.5636	14.9027	16.1143	30.0219	31.9082	34.9893	1.37947	up
CsaV3_2G036290	54.0989	57.0342	59.2342	96.241	103.115	107.145	1.07381	up
CsaV3_2G036340	4.1302	5.5948	5.3696	9.2453	9.5355	8.7081	1.09099	up
CsaV3_2G036360	19.2524	18.3663	21.3808	45.308	46.7303	48.2447	1.47694	up
CsaV3_2G036450	54.1612	61.4713	53.2032	103.33	100.278	98.7718	1.06716	up
CsaV3_2G036660	4.3918	5.716	4.0962	15.4397	14.5516	14.4144	1.8705	up
CsaV3_3G000010	2.4671	3.8309	2.6856	0.0805	0.2502	0.0438	-4.35507	down
CsaV3_3G000090	0.1869	0.1089	0.1371	1.8105	0.6651	2	3.6007	up
CsaV3_3G000170	0.7323	0.6298	0.7375	7.2941	7.5844	6.6919	3.58815	up
CsaV3_3G000230	4.1718	6.1231	4.4248	1.5949	1.9969	1.2097	-1.39095	down
CsaV3_3G000250	4.6035	5.2629	5.0927	2.1853	1.9475	2.2253	-1.00778	down
CsaV3_3G000280	13.4118	15.498	12.6622	26.2822	24.9289	24.6547	1.09434	up
CsaV3_3G000360	23.8075	20.6293	24.6723	6.6818	13.1202	7.7648	-1.10105	down
CsaV3_3G000390	20.3784	21.8478	18.9411	45.1413	37.8221	43.8087	1.27884	up
CsaV3_3G000400	1.2195	0.5528	0.7887	0.0741	0.1534	0.0537	-2.95399	down
CsaV3_3G000440	0	0	0.249	18.1119	17.38	16.8084	7.95841	up
CsaV3_3G000480	0.1883	0.3842	0.3593	1.5593	1.2489	0.9915	2.25673	up
CsaV3_3G000520	2.253	1.6498	2.1956	1.0108	0.5233	0.8928	-1.09788	down
CsaV3_3G000580	46.4474	45.1908	47.3825	157.124	159.891	161.779	2.01127	up
CsaV3_3G000600	1.3501	0.972	1.1829	2.9094	2.1131	1.8883	1.21024	up
CsaV3_3G000700	2.2538	2.2854	2.5575	4.471	5.4895	4.8605	1.28862	up
CsaV3_3G000730	73.0951	68.7584	72.3894	27.4691	26.9728	25.2802	-1.19839	down
CsaV3_3G000780	23.9925	23.5177	22.3043	40.3705	39.6992	41.353	1.02554	up
CsaV3_3G000830	2.5583	2.6094	2.4027	7.6739	6.6209	5.1271	1.58749	up
CsaV3_3G000880	49.9358	45.5828	43.8977	333.832	294.745	318.465	2.9921	up
CsaV3_3G000920	1.5744	2.0574	1.9205	2.9054	3.8994	2.866	1.02564	up
CsaV3_3G000950	8.9453	8.0397	7.8242	2.3633	2.507	2.2954	-1.56422	down
CsaV3_3G000970	5.6032	5.99	5.9097	10.7152	12.4679	11.6843	1.22029	up
CsaV3_3G001060	8.3904	7.7459	8.1079	23.7915	21.2154	19.753	1.64562	up
CsaV3_3G001150	6.0691	3.5875	5.1717	12.1806	14.6804	13.1597	1.66048	up
CsaV3_3G001290	6.3533	5.2659	4.6787	12.9478	14.5336	13.3528	1.55192	up
CsaV3_3G001320	1.9067	1.716	1.6994	0.276	0.254	0.3	-2.45439	down
CsaV3_3G001390	8.2238	7.1896	9.8829	3.1946	3.9187	3.2842	-1.05546	down
CsaV3_3G001460	25.8453	27.6812	23.7945	123.22	116.425	119.829	2.44383	up
CsaV3_3G001510	48.4978	45.4217	48.1141	17.7593	19.4676	19.6556	-1.09345	down
CsaV3_3G001550	43.2545	46.7253	43.3541	149.974	153.202	153.664	2.00317	up
CsaV3_3G001700	2.4873	0.2537	0.511	4.6241	13.2361	11.2367	3.3825	up
CsaV3_3G001720	4.9774	5.5477	5.5346	23.4564	23.2978	20.4366	2.29216	up
CsaV3_3G001760	25.6057	24.354	22.1074	11.682	10.3162	7.8439	-1.04205	down
CsaV3_3G001880	42.9497	49.9178	47.7399	20.0984	17.3311	16.2224	-1.16234	down
CsaV3_3G001890	1.6326	1.2809	1.714	3.3355	3.1893	3.5194	1.3464	up
CsaV3_3G001980	72.7849	55.5106	72.6328	6.4705	6.5202	6.4436	-3.14115	down
CsaV3_3G001990	145.956	149.917	150.877	58.4276	57.2734	59.1073	-1.12679	down
CsaV3_3G002070	27.2408	27.2931	29.9612	10.4567	9.8917	9.2005	-1.28767	down
CsaV3_3G002130	18.5722	16.8288	18.9397	37.1771	36.2968	32.768	1.19507	up
CsaV3_3G002150	55.3529	56.3038	54.8792	9.4772	10.1241	8.7545	-2.32686	down
CsaV3_3G002170	4.1407	3.662	4.2804	6.9071	7.6557	7.0726	1.06755	up
CsaV3_3G002190	4.8674	5.4328	6.0062	12.0854	11.0222	12.0829	1.33731	up
CsaV3_3G002260	19.464	21.402	21.2576	36.9929	37.522	33.5919	1.02603	up
CsaV3_3G002410	0.9772	0.7249	1.0266	1.6516	2.1626	2.2708	1.38354	up
CsaV3_3G002430	0.3062	0.6247	0.1748	0.9674	1.2713	0.9304	1.74058	up
CsaV3_3G002460	6.2277	5.7745	5.9994	1.0102	1.4507	1.7713	-1.8667	down
CsaV3_3G002640	0.8199	0.4401	0.3989	1.7933	2.101	2.5651	2.18674	up
CsaV3_3G002730	1.3054	1.5151	1.8034	4.2582	4.5871	5.0305	1.81226	up
CsaV3_3G002750	73.442	71.3428	79.2652	28.9572	31.943	31.4124	-1.05259	down
CsaV3_3G002770	162.369	160.405	167.222	4602.64	4464.2	4498.82	5.01833	up
CsaV3_3G002780	204.935	211.604	211.22	2576.9	2563.99	2555.32	3.84276	up
CsaV3_3G002790	0.477	0.7906	0.8575	15.911	17.081	16.8009	4.77977	up
CsaV3_3G002800	14.5368	12.9294	12.6899	4.0322	4.7423	3.7876	-1.44929	down
CsaV3_3G002860	40.7724	46.1808	46.9734	1.6012	1.9129	1.8746	-4.41152	down
CsaV3_3G002870	0	0	0	5.7848	10.6765	13.6165	10.4145	up
CsaV3_3G002920	0	0	0	1.8652	2.4139	2.1967	7.5707	up
CsaV3_3G002940	13.508	6.5756	15.1373	0.3357	0	0	-6.32088	down
CsaV3_3G002990	0.4507	0.3678	0.2315	1.0844	1.1227	1.1788	1.91478	up
CsaV3_3G003040	11.0873	12.2571	11.4656	2.9702	3.665	2.1232	-1.7629	down
CsaV3_3G003070	4.5011	4.6328	4.5181	11.0584	11.4725	10.0915	1.48373	up
CsaV3_3G003080	121.338	115.056	121.721	405.938	404.467	407.986	1.99391	up
CsaV3_3G003180	38.4771	35.3279	40.4531	5.1054	5.3924	4.5655	-2.69477	down
CsaV3_3G003220	85.4195	94.7649	92.0085	202.972	196.586	194.397	1.35226	up
CsaV3_3G003240	1.9389	1.4353	1.6383	0.4617	0.9737	0.5391	-1.11879	down
CsaV3_3G003270	6.4121	7.429	6.5228	15.6585	12.3352	12.952	1.23567	up
CsaV3_3G003280	8.9582	8.0355	9.0257	3.5698	3.8904	2.4802	-1.15911	down
CsaV3_3G003360	3.7558	3.8724	4.2635	0.6846	0.7858	1.2296	-1.91691	down
CsaV3_3G003380	20.8637	21.7542	21.0498	6.8483	5.3002	6.0444	-1.57882	down
CsaV3_3G003410	95.3829	95.2804	93.1753	318.232	313.821	323.51	1.97841	up
CsaV3_3G003480	5.9822	4.8108	4.8958	2.5342	1.8608	2.2079	-1.01869	down
CsaV3_3G003500	9.062	8.876	9.6597	17.4412	18.078	19.153	1.21327	up
CsaV3_3G003730	34.6036	29.9718	28.8458	8.3719	7.6572	7.7544	-1.74535	down
CsaV3_3G003810	0.8104	0.7536	0.7835	1.186	2.6043	1.6719	1.44148	up
CsaV3_3G003860	59.6902	59.785	59.9075	259.69	249.906	263.373	2.33469	up
CsaV3_3G004000	7.8629	4.635	5.743	0.0981	0.1693	0.1422	-5.25246	down
CsaV3_3G004010	98.332	75.3274	85.3756	21.1696	27.3576	18.0109	-1.73398	down
CsaV3_3G004020	79.8912	81.9745	81.5736	26.6727	28.757	22.3751	-1.41842	down
CsaV3_3G004040	100.803	126.723	100.984	506.619	469.239	482.875	2.3762	up
CsaV3_3G004050	0.8763	1.3751	2.0773	14.9648	15.4174	17.711	3.70358	up
CsaV3_3G004110	0.9937	0.8108	1.327	2.4994	3.5628	3.7016	1.86712	up
CsaV3_3G004200	16.5835	10.8773	15.9173	3.7565	4.3982	4.7925	-1.51457	down
CsaV3_3G004350	41.2243	41.6499	37.5814	84.606	93.541	85.1736	1.35455	up
CsaV3_3G004400	28.591	29.4187	29.1622	9.7968	10.1145	8.3703	-1.39642	down
CsaV3_3G004410	16.8308	13.2989	16.1238	4.7757	5.7891	5.3581	-1.31123	down
CsaV3_3G004420	8.0925	8.4449	8.9671	3.3187	3.3512	3.6078	-1.08494	down
CsaV3_3G004620	1.825	2.1523	2.1091	0.499	0.3875	0.4746	-1.93367	down
CsaV3_3G004640	6.5641	3.708	5.1868	1.3253	0.1143	0.4802	-2.76217	down
CsaV3_3G004780	1.2054	1.9319	1.7688	1.8831	4.6792	4.5038	1.39454	up
CsaV3_3G004810	20.2349	19.8267	19.3708	39.1689	40.0334	41.999	1.25496	up
CsaV3_3G004820	13.5749	11.0946	12.8091	22.2682	21.0026	22.71	1.04425	up
CsaV3_3G004830	17.595	13.3929	16.5993	27.5781	30.8583	32.867	1.16805	up
CsaV3_3G004850	11.0004	11.8119	11.9559	1.0792	1.446	1.3458	-2.94329	down
CsaV3_3G004930	16.1244	18.5727	14.029	6.4986	7.1611	6.8995	-1.01976	down
CsaV3_3G004990	0.3742	0.7088	1.0434	2.0461	2.2395	2.2879	1.85579	up
CsaV3_3G005230	37.0713	35.6585	41.596	13.7216	16.725	17.4936	-1.02824	down
CsaV3_3G005340	41.9864	33.9171	39.4246	83.3204	71.0758	67.5207	1.17325	up
CsaV3_3G005450	1.3389	0.6487	0.7909	5.4178	4.2069	3.6214	2.48269	up
CsaV3_3G005480	1.289	1.1569	2.0126	14.7729	15.8205	16.1212	3.61805	up
CsaV3_3G005490	0	0	0	2.1891	3.6425	4.0371	9.1689	up
CsaV3_3G005500	1.3776	1.5949	1.3003	3.9902	3.6675	4.028	1.67823	up
CsaV3_3G005530	24.8903	21.1325	24.1243	45.5648	51.436	47.0011	1.26479	up
CsaV3_3G005650	0.2154	0.3173	0.0737	1.7273	1.6257	1.2234	3.14006	up
CsaV3_3G005710	0.7211	0.7355	0.2716	9.7002	9.1449	9.6308	4.26658	up
CsaV3_3G005810	4.3251	5.2352	4.8176	0.9403	1.2095	0.9912	-1.96958	down
CsaV3_3G005830	82.6676	85.7867	86.7023	14.4734	15.2817	14.1764	-2.31139	down
CsaV3_3G005840	55.9439	56.657	56.1731	9.8505	11.3484	11.2899	-2.1515	down
CsaV3_3G005880	51.9799	49.4572	49.8104	19.8929	19.9972	20.3686	-1.10063	down
CsaV3_3G005940	0.1646	0	0.2705	1.692	1.5282	1.5655	3.69125	up
CsaV3_3G005980	14.8952	14.9919	15.0182	32.8365	31.9057	35.5104	1.38577	up
CsaV3_3G005990	1.6702	0.6152	1.3583	2.1563	3.5983	2.0684	1.3307	up
CsaV3_3G006000	71.5618	76.3129	74.964	29.2594	24.9534	25.5895	-1.25371	down
CsaV3_3G006020	79.1244	89.6556	87.5461	158.763	159.441	166.822	1.14647	up
CsaV3_3G006080	115.81	127.184	118.963	242.701	249.772	258.86	1.27999	up
CsaV3_3G006120	66.1651	77.0765	65.2812	33.1583	24.0168	27.8249	-1.06705	down
CsaV3_3G006160	11.7633	9.4909	9.5587	3.0721	5.3673	3.5484	-1.13657	down
CsaV3_3G006170	13.9823	13.6991	13.9385	5.1974	4.6012	5.5683	-1.21058	down
CsaV3_3G006310	7845.55	9815.27	8179.32	1433.9	1353.57	1428.46	-2.39013	down
CsaV3_3G006340	5.1005	3.815	2.6197	10.0401	7.5075	10.5106	1.51028	up
CsaV3_3G006620	37.6142	37.0067	39.7974	15.1263	14.8179	14.2176	-1.1459	down
CsaV3_3G006630	135.735	150.093	134.854	28.553	25.6301	27.6579	-2.13509	down
CsaV3_3G006670	4.2185	6.627	5.1801	10.7644	11.8036	16.8327	1.5225	up
CsaV3_3G006710	22.5372	19.6415	21.6535	45.0351	51.2961	48.9814	1.41387	up
CsaV3_3G006720	47.4637	56.2386	52.0758	4839.13	4446.23	4476.24	6.69189	up
CsaV3_3G006730	5.0906	4.1655	5.2145	8.2877	8.9063	8.155	1.03656	up
CsaV3_3G006820	300.185	285.86	301.77	84.7412	85.4122	91.5842	-1.53479	down
CsaV3_3G006830	6.1741	5.3107	5.7842	10.8813	9.5558	11.8608	1.13157	up
CsaV3_3G006920	37.3738	40.7108	40.0334	6.6103	6.7975	6.6259	-2.33336	down
CsaV3_3G007020	9.166	6.2541	8.4038	1.772	2.3023	2.1908	-1.69972	down
CsaV3_3G007050	113.335	106.646	110.506	31.372	29.3761	27.6603	-1.6743	down
CsaV3_3G007080	57.364	62.6107	59.8115	1.7804	2.1686	2.9602	-4.48376	down
CsaV3_3G007180	0.8984	1.8327	1.5689	0.0491	0.1017	0.1068	-3.84781	down
CsaV3_3G007280	5.9315	4.6307	5.9676	1.8152	2.515	1.9153	-1.1771	down
CsaV3_3G007310	1.3242	1.029	1.2307	0	0.1428	0	-4.41926	down
CsaV3_3G007370	0.7508	1.2162	1.2929	0.6279	0.225	0.3675	-1.18538	down
CsaV3_3G007620	38.2541	39.1187	40.0113	73.4961	75.4742	67.5386	1.11016	up
CsaV3_3G007660	14.3623	12.9394	13.1514	4.7094	3.6108	3.6807	-1.52308	down
CsaV3_3G007760	0.7753	0.5602	0.9292	1.2719	2.2313	1.4979	1.36878	up
CsaV3_3G007770	1.3329	1.098	1.0532	2.691	2.3218	2.1941	1.2771	up
CsaV3_3G007810	18.4782	11.0187	17.8604	5.1712	5.8482	4.6704	-1.36373	down
CsaV3_3G007820	4.1278	2.9147	4.5664	8.3338	7.9812	9.5128	1.38234	up
CsaV3_3G007930	15.961	17.9109	15.5026	40.5759	37.3642	35.7187	1.42976	up
CsaV3_3G008040	0.9057	0.6718	0.7612	1.6658	1.6315	1.9088	1.38185	up
CsaV3_3G008050	0.9838	1.087	1.5158	7.4712	6.9617	8.1546	2.88356	up
CsaV3_3G008070	10.4706	12.9646	11.6482	23.4013	21.0187	19.678	1.09646	up
CsaV3_3G008120	244.479	229.361	237.678	54.1671	54.5924	55.1688	-1.89052	down
CsaV3_3G008150	16.0339	16.616	15.5134	44.4164	45.4406	44.3894	1.70561	up
CsaV3_3G008170	12.9214	12.0518	14.859	4.2309	4.6394	3.9877	-1.40361	down
CsaV3_3G008190	23.7134	28.6149	24.8493	7.7746	8.3736	9.0192	-1.39196	down
CsaV3_3G008290	0.0399	0.0814	0.2868	1.6575	0.4064	0.7587	3.02976	up
CsaV3_3G008380	3.9663	5.1487	4.0743	0.6572	0.2722	0.2858	-3.20174	down
CsaV3_3G008560	17.6488	15.0889	20.7955	6.0551	8.3262	8.2283	-1.01796	down
CsaV3_3G008590	3.1329	3.3285	2.6052	0.9585	1.0346	1.2194	-1.27257	down
CsaV3_3G008760	3.8484	4.7801	4.188	7.4171	8.4989	6.9308	1.05975	up
CsaV3_3G008810	8.215	6.5622	8.2894	2.9814	3.0868	3.5436	-1.03587	down
CsaV3_3G008830	32.9676	33.2855	33.5613	75.4244	67.533	74.9131	1.35378	up
CsaV3_3G009230	1.9518	1.0827	1.5652	10.7284	11.0494	9.4851	2.99276	up
CsaV3_3G009280	12.5635	12.555	12.836	4.0366	4.1601	4.0058	-1.41011	down
CsaV3_3G009320	5.1917	4.888	4.8149	0.5057	0.238	0.075	-3.94788	down
CsaV3_3G009330	1.0914	1.9755	1.658	0.5211	0.8354	0.4386	-1.17347	down
CsaV3_3G009380	3.8185	4.1362	3.8312	8.3517	10.1551	7.8476	1.38685	up
CsaV3_3G009400	2.2018	2.6949	2.3852	0	0.136	0.1428	-4.50727	down
CsaV3_3G009410	29.7674	37.1525	32.6568	129.072	128.312	122.932	2.15951	up
CsaV3_3G009420	0.2398	0.0204	0.1437	0.6339	0.611	0.594	2.41691	up
CsaV3_3G009510	3.8819	3.8578	3.5787	0.8164	0.8734	0.5621	-2.0993	down
CsaV3_3G009560	8.2993	9.4555	8.5707	4.3932	3.2989	2.9915	-1.07145	down
CsaV3_3G009570	48.0275	48.3612	51.4394	16.2975	17.7532	17.4094	-1.29599	down
CsaV3_3G009660	3.7838	4.1604	3.7766	6.4858	7.11	6.9232	1.03393	up
CsaV3_3G009720	17.5667	21.849	17.0426	3.8422	3.8122	3.4227	-2.12319	down
CsaV3_3G009760	2.2295	2.3571	1.8154	5.025	5.2333	5.1395	1.49221	up
CsaV3_3G009770	1.7041	0.7449	1.4427	2.5394	2.9896	2.9832	1.35859	up
CsaV3_3G009800	7.3688	7.7459	8.1488	2.1791	3.3203	2.9053	-1.24493	down
CsaV3_3G009810	15.8306	17.2636	16.2885	6.1605	7.6776	7.0073	-1.01921	down
CsaV3_3G009850	0.2124	0.1856	0	3.1185	3.057	3.1016	4.76277	up
CsaV3_3G009980	0.6259	1.0285	1.0716	2.2437	1.4174	1.6123	1.18112	up
CsaV3_3G010070	10.2102	8.3889	8.2824	1.285	0.9634	1.0597	-2.7919	down
CsaV3_3G010160	0.714	0.5765	0.4278	1.8869	1.4483	1.5561	1.7375	up
CsaV3_3G010260	3.0959	2.771	2.4987	7.6119	7.6902	7.2986	1.66086	up
CsaV3_3G010300	24.9189	19.1859	25.5262	6.8824	8.5141	6.4642	-1.44338	down
CsaV3_3G010430	19.1448	18.8388	19.5063	34.3839	35.4229	34.8813	1.09173	up
CsaV3_3G010520	0.0458	0.0934	0.0588	0.7138	0.8297	1.0074	3.91361	up
CsaV3_3G010810	3.3886	2.9735	3.5781	11.1586	10.3098	10.0152	1.89155	up
CsaV3_3G010840	55.7665	53.2927	53.2849	14.3886	14.8543	13.5295	-1.69678	down
CsaV3_3G010940	18.1758	20.5027	17.5579	8.0298	6.8598	6.6782	-1.15487	down
CsaV3_3G010950	2.2068	2.5613	2.3972	5.4648	6.577	5.9409	1.55319	up
CsaV3_3G011080	11.9659	12.9484	11.7923	27.5009	23.2432	26.7819	1.30612	up
CsaV3_3G011090	69.508	68.1206	68.7216	30.8638	25.5183	25.4428	-1.10615	down
CsaV3_3G011150	0.1841	0.1596	0.2458	1.2381	1.063	1.2693	2.82774	up
CsaV3_3G011170	29.52	34.282	28.517	74.6439	66.1553	72.373	1.43403	up
CsaV3_3G011240	21.7496	23.3183	22.3691	77.4107	75.3476	71.9346	1.96326	up
CsaV3_3G011270	0.6242	1.0139	1.2586	2.7809	2.6698	2.1437	1.61814	up
CsaV3_3G011330	0.5067	0.5524	0.4666	1.1273	0.9891	1.3501	1.41054	up
CsaV3_3G011400	0.4409	0.3077	0.143	1.7766	1.0511	1.2968	2.43804	up
CsaV3_3G011450	1.9419	1.1966	1.4545	9.8217	8.2908	10.3888	2.86158	up
CsaV3_3G011460	17.8216	17.0272	15.3671	189.917	188.234	186.925	3.71908	up
CsaV3_3G011500	0.603	0.7029	0.5998	1.9993	2.1891	2.0369	1.93396	up
CsaV3_3G011690	2.0921	2.1765	2.8797	8.9228	9.4751	8.5063	2.13996	up
CsaV3_3G011750	17.2392	17.4626	20.3771	35.7685	29.4123	29.1986	1.00575	up
CsaV3_3G011770	1.4613	1.2581	1.2671	2.864	3.8462	3.5647	1.59148	up
CsaV3_3G011810	0.0091	0	0	0.2301	0.3004	0.2937	6.59229	up
CsaV3_3G011830	1.3133	0.6089	1.3797	0	0	0.0355	-6.26814	down
CsaV3_3G011840	11.1812	10.3076	8.7405	1.7468	2.1564	1.3147	-2.30547	down
CsaV3_3G011850	0.5544	0.3501	0.5966	0	0.0299	0	-5.3095	down
CsaV3_3G011900	4.4336	4.4777	5.8492	0.9982	0.5906	0.6718	-2.47405	down
CsaV3_3G011920	0.952	1.0547	1.1466	0.2693	0.3717	0.2342	-1.62232	down
CsaV3_3G011930	0.736	0.4472	0.4986	1.1644	1.5602	1.843	1.66765	up
CsaV3_3G012060	261.474	286.721	266.985	479.399	485.697	467.307	1.03947	up
CsaV3_3G012120	6.7554	5.1351	6.3502	0.7667	2.3091	1.1365	-1.89087	down
CsaV3_3G012130	2.9554	2.9336	2.6293	1.0389	0.8963	0.4078	-1.62894	down
CsaV3_3G012170	7.359	8.764	7.3846	2.0468	1.9747	1.8711	-1.7694	down
CsaV3_3G012270	1.0984	1.3151	0.4906	12.2207	14.437	13.626	4.01759	up
CsaV3_3G012300	11.4024	12.2825	11.8324	21.5037	21.3415	21.648	1.08744	up
CsaV3_3G012380	0.674	0.3928	0.6429	2.1585	2.0168	2.9189	2.28101	up
CsaV3_3G012420	13.0214	15.5653	13.9926	2.8783	3.2938	2.7997	-2.02094	down
CsaV3_3G012430	17.9421	15.0292	15.5952	0.9988	1.0341	1.0858	-3.73425	down
CsaV3_3G012440	6.2208	6.8255	4.7442	0	0	0	-8.00619	down
CsaV3_3G012520	0.975	1.3923	1.7027	5.9713	6.624	6.9552	2.49152	up
CsaV3_3G012540	5.9255	8.0583	4.0579	39.0249	20.2767	16.7507	2.30349	up
CsaV3_3G012590	4.5543	5.4283	5.2223	1.7085	1.4091	1.2907	-1.55737	down
CsaV3_3G012660	64.9898	62.8278	60.877	10.3416	10.2379	9.7644	-2.40896	down
CsaV3_3G012730	35.4715	31.2606	34.0062	7.9265	6.6993	8.0543	-1.92306	down
CsaV3_3G012780	1.96	2.2042	1.4455	0.4397	0.5121	0.6572	-1.57989	down
CsaV3_3G012800	1.4506	1.4795	1.6556	0.47	0.3041	0.0639	-2.20912	down
CsaV3_3G012830	17.9083	12.5207	15.7256	6.4755	5.0692	7.383	-1.05737	down
CsaV3_3G012910	2.1962	2.6412	2.3233	34.3773	26.4623	23.8497	3.79209	up
CsaV3_3G012920	250.44	275.122	255.633	511.729	478.893	494.065	1.15305	up
CsaV3_3G012940	0.3464	0.3239	0.089	1.1366	0.8825	0.5835	2.00403	up
CsaV3_3G012960	5.589	5.2498	6.0135	1.6428	2.7514	2.1536	-1.13944	down
CsaV3_3G012980	51.2376	59.5321	53.5272	101.096	98.9425	90.3374	1.04779	up
CsaV3_3G013080	4.8915	4.1831	4.9547	1.5348	2.4221	1.7333	-1.07616	down
CsaV3_3G013140	12.8518	12.0338	12.9854	28.4551	25.1669	23.9207	1.26228	up
CsaV3_3G013150	0.2522	1.3721	1.2955	2.6664	3.3318	4.7979	2.11074	up
CsaV3_3G013190	0.2426	0.1649	0.0415	0.5747	1.7851	1.0093	3.12532	up
CsaV3_3G013200	7.2395	3.3033	6.6539	7.9171	11.6483	10.1923	1.01902	up
CsaV3_3G013210	5.1992	3.3389	3.3627	6.107	8.7211	6.1812	1.04628	up
CsaV3_3G013220	4.7484	6.5036	3.7628	12.6112	12.9033	11.6131	1.5313	up
CsaV3_3G013240	20.3039	22.298	20.9859	47.1016	44.5555	47.2019	1.35371	up
CsaV3_3G013300	19.8981	20.3965	20.0312	46.1323	46.2984	42.9361	1.39317	up
CsaV3_3G013360	4.0438	1.1784	0.8901	10.424	7.849	8.9283	2.38229	up
CsaV3_3G013370	14.5106	15.3575	13.5584	0.8069	0.7116	0.8447	-3.97412	down
CsaV3_3G013380	43.9567	39.2773	47.0191	378.439	363.633	390.378	3.34822	up
CsaV3_3G013390	33.4464	40.023	43.5552	213.413	202.468	209.462	2.64555	up
CsaV3_3G013410	10.6812	11.7615	11.1086	4.2714	4.302	2.8114	-1.33079	down
CsaV3_3G013470	10.6622	6.3877	9.5967	0.849	0.9376	0.6153	-3.23843	down
CsaV3_3G013490	3.7261	2.3268	3.4761	0.6237	0.2583	0.226	-2.86095	down
CsaV3_3G013540	5.7367	4.8605	5.1135	1.1286	1.9589	0.83	-1.77609	down
CsaV3_3G013570	83.1238	92.3384	79.9583	35.4533	38.0688	35.4563	-1.00305	down
CsaV3_3G013590	3.7441	3.5447	2.4107	1.1755	1.2779	1.2779	-1.15236	down
CsaV3_3G013640	1.4832	0.8404	2.4829	0.0601	0.0622	0	-5.04014	down
CsaV3_3G013730	0.6061	0.0883	0.4002	1.515	1.2254	1.3896	2.14729	up
CsaV3_3G013740	5.8405	5.7122	4.6846	10.3682	9.9194	10.5106	1.15033	up
CsaV3_3G013770	3.2687	3.4091	3.8879	1.0213	0.9739	0.7889	-1.6947	down
CsaV3_3G013790	95.0574	96.0613	96.7099	314.653	316.035	333.789	1.97164	up
CsaV3_3G013850	1.3659	0.5573	0.9822	5.2778	5.8768	5.9542	2.78521	up
CsaV3_3G013870	6.2712	5.8252	6.0106	24.0341	22.3793	25.3957	2.21519	up
CsaV3_3G013890	2.4311	2.5243	2.3848	4.7664	5.4804	4.2703	1.2103	up
CsaV3_3G013930	154.158	147.231	153.282	61.2954	63.0013	64.5455	-1.04047	down
CsaV3_3G013970	9.8175	7.6987	11.9599	1.133	1.0613	0.4692	-3.23024	down
CsaV3_3G013980	1.27	1.1263	1.5881	2.355	3.0009	2.2976	1.16884	up
CsaV3_3G013990	49.7034	55.6618	51.6056	14.7742	13.0909	13.5588	-1.69484	down
CsaV3_3G014100	3.9232	3.6249	4.0775	7.3189	8.6489	8.3681	1.29226	up
CsaV3_3G014170	28.6677	33.0868	32.1607	99.7098	90.1162	85.91	1.78091	up
CsaV3_3G014190	0.0386	0	0.1984	0.8448	0.3936	0.7806	3.32974	up
CsaV3_3G014220	27.9993	33.5867	27.7908	90.7981	89.2346	86.6508	1.80305	up
CsaV3_3G014240	34.4271	37.1356	32.5199	75.4899	73.7023	74.8234	1.33248	up
CsaV3_3G014280	4.37	4.7193	4.2909	1.3353	1.7463	0.5348	-1.65681	down
CsaV3_3G014420	18.1553	17.4537	17.9731	6.5882	7.0852	7.9289	-1.08445	down
CsaV3_3G014440	6.9643	6.2961	7.2701	0.4451	0.3584	0.457	-3.79854	down
CsaV3_3G014510	4.0665	2.7518	2.169	4.7892	6.7736	5.3924	1.14183	up
CsaV3_3G014560	13.2055	17.9585	14.1448	28.2658	27.4118	24.0862	1.04168	up
CsaV3_3G014570	3.0662	2.5835	3.629	0.7289	1.434	0.634	-1.50302	down
CsaV3_3G014720	1.1407	1.1634	0.2343	3.2433	1.9373	2.8478	1.88775	up
CsaV3_3G014740	2.1449	1.4237	2.4481	0.2606	0.4626	0.2833	-2.3518	down
CsaV3_3G014750	19.9814	24.9014	17.0593	6.0779	6.3677	6.5288	-1.48228	down
CsaV3_3G014770	51.3818	58.7228	45.904	16.3509	16.992	14.4591	-1.48024	down
CsaV3_3G014780	38.1363	34.5525	36.2767	5.1421	4.9731	5.4191	-2.58313	down
CsaV3_3G014790	3.4405	3.914	3.8333	1.3892	1.4084	1.3215	-1.21476	down
CsaV3_3G014800	14.1131	11.3479	12.2294	5.4919	5.3919	4.7865	-1.03722	down
CsaV3_3G014820	33.8602	35.4566	32.1852	8.7883	9.1501	8.1048	-1.73546	down
CsaV3_3G014890	1.1431	1.3602	1.3699	16.2509	20.0609	15.8547	3.97839	up
CsaV3_3G014970	18.7197	14.976	17.9001	7.0598	7.0477	7.5467	-1.02451	down
CsaV3_3G015000	63.8006	66.2735	68.56	24.6515	26.9384	25.881	-1.1321	down
CsaV3_3G015020	1.3444	1.0021	1.3279	2.6578	3.0444	2.9508	1.46292	up
CsaV3_3G015040	19.8341	18.4202	18.1779	0.995	1.2877	1.5684	-3.65264	down
CsaV3_3G015080	5.2062	4.9413	5.2365	27.5184	27.3448	23.2535	2.57167	up
CsaV3_3G015140	0.3612	0.0921	0.1546	1.0862	1.3631	1.5029	2.92592	up
CsaV3_3G015200	0.7163	0.8596	0.9523	0.1843	0.0954	0.3006	-1.90177	down
CsaV3_3G015210	0.4633	0.2363	0.2618	0.8614	0.5246	0.6335	1.3023	up
CsaV3_3G015240	11.0205	15.6803	11.9998	90.3295	100.447	95.7096	3.11343	up
CsaV3_3G015290	0.7381	1.1605	0.8845	2.4214	1.2535	2.7786	1.44122	up
CsaV3_3G015310	8.9542	9.8491	9.739	20.1605	24.4513	15.0287	1.28957	up
CsaV3_3G015330	0.1583	0.0323	0.1626	1.004	0.8961	0.828	3.1793	up
CsaV3_3G015390	2.1218	1.4139	2.5284	2.8464	4.8369	3.1953	1.0696	up
CsaV3_3G015400	5.9875	4.3418	5.744	1.0397	1.2126	1.2687	-1.9629	down
CsaV3_3G015440	8.6548	9.9933	9.0582	62.325	61.7544	61.9952	2.97459	up
CsaV3_3G015450	8.7099	11.7896	11.5393	56.5278	55.7608	59.7106	2.65159	up
CsaV3_3G015500	25.0415	23.3891	22.9111	5.7957	5.4318	5.8228	-1.83759	down
CsaV3_3G015530	1.3039	1.1045	1.3621	0.29	0.4254	0.3416	-1.609	down
CsaV3_3G015550	5.2475	5.9796	5.4102	2.1441	1.9805	2.1024	-1.19121	down
CsaV3_3G015560	16.0057	17.9883	16.1314	72.0629	69.6176	71.1603	2.31294	up
CsaV3_3G015570	1.1568	0.9757	0.9598	2.0923	2.267	2.0365	1.27542	up
CsaV3_3G015620	0.3873	0.3556	0.7162	1.1861	2.1051	1.1973	1.84741	up
CsaV3_3G015680	28.0042	31.1334	26.9744	10.1299	10.683	11.5246	-1.18754	down
CsaV3_3G015730	11.4566	13.1974	9.941	20.5475	18.4046	20.9274	1.01797	up
CsaV3_3G015740	10.4645	9.903	13.4091	4.9551	5.4967	3.2064	-1.07651	down
CsaV3_3G015770	208.521	160.37	196.407	39.7549	33.5269	29.8398	-2.22445	down
CsaV3_3G015820	11.2806	9.4151	10.0509	2.4869	2.9136	3.5751	-1.55083	down
CsaV3_3G015840	87.4473	97.6376	91.8811	1853.5	1716.36	1785.62	4.49993	up
CsaV3_3G015870	25.2067	23.9763	24.3042	8.2436	9.349	9.8424	-1.1956	down
CsaV3_3G015910	0.524	0.4495	0.5016	2.3053	2.2789	2.2371	2.43677	up
CsaV3_3G016010	66.6723	64.2897	61.7669	17.8376	15.4423	16.9266	-1.71275	down
CsaV3_3G016050	12.1125	17.4353	12.342	1.0682	0.9954	1.0452	-3.52742	down
CsaV3_3G016060	2.5797	1.144	3.1108	0.736	0.635	0.1333	-1.9414	down
CsaV3_3G016080	1.543	2.003	1.6571	0.0767	0.2382	0.0834	-3.48294	down
CsaV3_3G016100	0.0495	0.492	0.343	2.1911	1.9604	1.9115	2.99518	up
CsaV3_3G016110	4.5645	2.9432	2.8564	6.3114	6.5345	6.1751	1.10394	up
CsaV3_3G016140	20.4666	17.3957	21.681	5.5956	5.0692	4.5623	-1.7372	down
CsaV3_3G016150	65.8691	68.664	63.7305	17.6597	18.9315	21.3429	-1.54954	down
CsaV3_3G016170	0.2752	0.0702	0.212	0.6394	0.7789	0.8587	2.25843	up
CsaV3_3G016200	7.9007	10.9482	8.5077	20.6173	22.95	22.8669	1.50507	up
CsaV3_3G016250	1.969	2.5183	2.3436	4.4774	3.9987	4.4959	1.15218	up
CsaV3_3G016290	2.7974	2.6665	3.5986	5.518	6.9562	6.1541	1.26614	up
CsaV3_3G016310	0	0	0.189	1.4085	1.6145	1.5312	4.83125	up
CsaV3_3G016330	11.6804	12.2961	12.3325	22.1556	19.9085	20.7257	1.01774	up
CsaV3_3G016350	6.6579	6.8069	6.8883	2.6651	2.8494	2.064	-1.19713	down
CsaV3_3G016470	17.789	18.0831	18.8656	36.5388	38.6404	39.1313	1.28913	up
CsaV3_3G016480	0.5747	0.335	0.8715	4.4596	3.5017	4.295	3.01365	up
CsaV3_3G016500	0.1638	0.3898	0.1683	3.1347	2.7819	2.564	3.78159	up
CsaV3_3G016640	0.4267	0.2062	0.2999	0.5895	0.8138	0.3738	1.15819	up
CsaV3_3G016650	1.9357	1.4889	1.5647	0.0694	0.1437	0.3018	-3.06633	down
CsaV3_3G016670	3.729	2.7234	3.3576	21.3969	21.267	19.1561	2.88338	up
CsaV3_3G016680	8.1729	9.3473	9.8462	3.6803	2.5516	2.6792	-1.389	down
CsaV3_3G016720	4.9668	3.068	3.2337	7.9562	8.3958	7.4018	1.30388	up
CsaV3_3G016760	0.3906	0.3622	0.5107	3.3008	3.3772	2.6596	3.11427	up
CsaV3_3G016820	17.9754	20.1527	20.5625	7.2026	7.2944	7.625	-1.18153	down
CsaV3_3G016880	19.2419	16.711	22.5057	37.9188	40.1219	34.2009	1.16916	up
CsaV3_3G016930	1.1311	1.2177	2.001	0	0.498	0.0747	-2.70593	down
CsaV3_3G016940	1.4663	0.8826	1	0.3549	0.3674	0.5573	-1.16144	down
CsaV3_3G016950	22.294	21.4962	19.9603	104.784	107.314	107.684	2.55338	up
CsaV3_3G016960	6.773	5.1518	5.621	9.6667	12.4346	10.7363	1.13078	up
CsaV3_3G017040	6.3659	4.5078	6.8308	0.7982	0.8264	0.8677	-2.60052	down
CsaV3_3G017050	0.3996	0.5887	0.707	0.0486	0	0	-4.85017	down
CsaV3_3G017070	0.2279	0.523	0.4097	1.7445	1.4837	1.0837	2.12156	up
CsaV3_3G017110	4.3582	4.1488	4.7754	1.0688	0.5981	0.6594	-2.27957	down
CsaV3_3G017280	55.2935	46.1305	49.6154	12.9729	11.5444	16.2011	-1.66337	down
CsaV3_3G017290	47.8257	39.3246	39.389	10.829	12.8816	11.522	-1.61769	down
CsaV3_3G017330	69.9547	68.9903	73.0829	13.7674	19.9556	15.0882	-1.89373	down
CsaV3_3G017340	9.2662	11.8506	11.7872	0.6301	0.3262	0.1712	-4.62146	down
CsaV3_3G017360	35.2071	35.592	34.6873	61.5613	63.1204	62.1606	1.05159	up
CsaV3_3G017370	2.0599	2.2725	2.3751	9.3325	7.9964	7.0469	2.09009	up
CsaV3_3G017380	0.7835	0.54	0.8484	1.1116	0.8632	1.7623	1.01193	up
CsaV3_3G017390	21.8316	21.8136	19.3494	6.5509	7.5773	6.287	-1.39908	down
CsaV3_3G017400	5.5636	4.4799	5.6359	1.6011	1.7101	2.2353	-1.27307	down
CsaV3_3G017420	55.5015	51.6799	54.8959	21.2942	23.0929	18.1646	-1.14561	down
CsaV3_3G017470	15.4849	15.1196	12.8675	34.9009	33.1767	32.5159	1.43747	up
CsaV3_3G017480	13.9114	13.352	16.4549	642.351	577.621	620.229	5.62376	up
CsaV3_3G017490	0.8156	1.2856	1.3557	11.5139	11.4004	10.4367	3.49815	up
CsaV3_3G017500	37.5858	43.4175	30.5982	2124.24	1879.96	1889.76	5.94893	up
CsaV3_3G017740	4.3355	3.675	4.2128	11.8211	10.6137	10.239	1.64695	up
CsaV3_3G017830	6.4737	6.2625	5.096	12.2616	11.9897	11.1875	1.21778	up
CsaV3_3G017860	0.8788	0.6519	0.8206	0.3058	0.3618	0.0475	-1.48088	down
CsaV3_3G018040	3.7068	3.0052	3.3928	1.5072	1.5335	0.904	-1.12619	down
CsaV3_3G018070	4.7549	4.2171	5.256	1.9782	2.2237	1.659	-1.051	down
CsaV3_3G018110	19.56	19.0635	17.9495	6.6549	7.3823	9.6118	-1.03396	down
CsaV3_3G018120	5.4667	5.1913	4.6474	21.0275	15.3676	20.6183	2.12551	up
CsaV3_3G018140	1.9961	1.7905	2.3704	0.5573	0.6572	0.791	-1.39331	down
CsaV3_3G018150	350.45	353.414	358.583	113.645	117.995	128.997	-1.33189	down
CsaV3_3G018200	0.3666	0.238	0.1712	0.7654	1.2075	0.2774	1.76147	up
CsaV3_3G018270	0.6851	0.5542	0.8251	1.8603	3.1298	2.7807	2.13777	up
CsaV3_3G018330	11.0949	7.2311	8.1812	1.8124	1.7723	1.9156	-2.04002	down
CsaV3_3G018460	2.0325	1.9662	2.0878	0.4125	0.427	0.3986	-2.07002	down
CsaV3_3G018470	1.8801	1.2675	2.0294	3.3802	3.5719	3.4474	1.23486	up
CsaV3_3G018530	2.849	2.7675	5.9926	0.4451	1.0753	1.2903	-1.82701	down
CsaV3_3G018540	10.2519	8.1033	9.6328	3.7032	3.3707	4.1475	-1.09015	down
CsaV3_3G018610	59.4864	59.6527	62.6669	19.9559	18.6895	19.9324	-1.40668	down
CsaV3_3G018660	8.4165	10.74	8.76	2.3518	2.8547	2.6889	-1.5981	down
CsaV3_3G018700	3.2128	2.488	1.9557	7.3523	8.3532	7.4977	1.82565	up
CsaV3_3G018840	1.145	0.9343	0.5175	4.0571	5.0303	4.4106	2.60211	up
CsaV3_3G018850	143.266	129.833	142.072	58.621	55.2128	56.2476	-1.05947	down
CsaV3_3G018900	0.0539	0.2748	0.2768	1.4733	1.0982	1.0891	2.8267	up
CsaV3_3G019130	1.0005	1.9388	1.6443	2.7353	2.1523	4.4009	1.24405	up
CsaV3_3G019160	19.4268	18.1389	18.066	5.8202	6.6955	6.093	-1.35338	down
CsaV3_3G019280	1.1451	1.0101	0.5086	0	0.0701	0.184	-3.19225	down
CsaV3_3G019560	0.1017	0.0778	0.0522	0.7508	1.1803	1.1789	3.96841	up
CsaV3_3G019660	105.157	110.261	101.963	36.6611	42.037	32.9745	-1.28033	down
CsaV3_3G019710	31.6395	35.3777	33.4257	6.7385	6.5847	5.6793	-2.17436	down
CsaV3_3G019720	143.226	155.289	143.118	36.3425	37.1598	37.8735	-1.76122	down
CsaV3_3G019820	143.839	166.035	146.31	45.3884	42.1728	44.9756	-1.55695	down
CsaV3_3G019830	8.7659	8.1894	8.8533	1.638	1.9461	2.0434	-1.9723	down
CsaV3_3G019860	1.5693	1.3181	0.7586	3.5333	3.7627	5.597	2.04698	up
CsaV3_3G019930	5.8971	3.8745	4.2366	1.3056	1.5156	1.4194	-1.4959	down
CsaV3_3G019950	237.521	226.964	251.985	12.6818	12.7344	9.8584	-4.11474	down
CsaV3_3G020010	2.8037	2.0095	1.6346	0.6629	0.6006	0.2703	-1.8361	down
CsaV3_3G020060	3.3011	4.0403	3.5605	8.5738	5.6999	7.751	1.24295	up
CsaV3_3G020070	8.3781	5.4797	7.0625	12.8189	12.166	11.0771	1.01486	up
CsaV3_3G020080	8.408	9.0684	8.9856	16.1197	14.7677	14.7922	1.01494	up
CsaV3_3G020240	14.9342	18.9306	14.4587	35.586	36.4115	35.226	1.37541	up
CsaV3_3G020330	15.8787	16.2563	15.4526	46.2193	41.094	41.8006	1.66762	up
CsaV3_3G020340	28.2763	24.5143	34.3714	52.3111	66.6995	62.7513	1.28704	up
CsaV3_3G020410	11.3914	11.2506	11.1859	18.9438	21.1945	21.0233	1.08083	up
CsaV3_3G020460	0.5087	0.4694	0.7713	2.596	3.4282	2.8221	2.56552	up
CsaV3_3G020490	26.5438	26.1938	24.2242	53.9973	53.4862	55.8489	1.31254	up
CsaV3_3G020550	3509.24	3125.29	3391.35	446.986	444.894	475.908	-2.64616	down
CsaV3_3G020560	2428.56	2182.51	2506.04	315.014	338.815	323.209	-2.63737	down
CsaV3_3G020650	1.0275	0.8273	0.9443	2.3064	2.1124	1.7358	1.36555	up
CsaV3_3G020720	0.5918	0.6671	0.5119	0	0.2116	0.2962	-1.59237	down
CsaV3_3G020800	28.1925	30.1381	28.1298	55.2167	56.312	55.8414	1.17949	up
CsaV3_3G020850	4.8429	4.662	4.6207	1.0315	1.2733	0.9057	-1.90974	down
CsaV3_3G020890	1.0999	1.0355	1.5644	2.9608	2.4907	3.9228	1.56957	up
CsaV3_3G020960	30.9019	31.6213	28.8388	13.9981	12.692	11.946	-1.01387	down
CsaV3_3G021000	3.2772	4.3289	4.415	10.0468	8.2729	7.6008	1.33661	up
CsaV3_3G021010	1.4764	1.3036	1.1318	2.6268	2.52	3.039	1.292	up
CsaV3_3G021030	149.937	154.397	144.35	26.8907	30.4875	27.4824	-2.17642	down
CsaV3_3G021060	0.9904	0.8246	0.6229	0.2431	0.4806	0.3124	-1.01051	down
CsaV3_3G021110	175.939	181.86	179.689	55.4556	58.5901	56.1281	-1.43275	down
CsaV3_3G021160	18.3251	19.1278	17.3563	31.0565	33.5697	35.843	1.10044	up
CsaV3_3G021190	7.9416	6.159	6.5789	2.5615	2.0304	1.7404	-1.47562	down
CsaV3_3G021200	31.4876	31.8369	32.4855	4.3355	2.6829	3.5755	-2.94698	down
CsaV3_3G021220	1306.88	1517.29	1274.82	194.364	190.503	195.274	-2.59494	down
CsaV3_3G021240	0.0696	0.071	0	1.446	0.5516	1.3238	4.78696	up
CsaV3_3G021430	10.2026	13.2381	10.8784	0.0706	0.4387	0.2303	-5.32129	down
CsaV3_3G021460	490.475	608.05	478.78	66.3552	58.4288	54.6273	-2.90972	down
CsaV3_3G021490	157.867	128.826	168.214	4.3414	3.5209	3.6184	-5.07706	down
CsaV3_3G021630	3.377	1.8787	1.2614	16.7867	13.904	13.5043	2.98776	up
CsaV3_3G021720	39.9144	38.4221	39.4107	7.3269	7.9079	8.2282	-2.10126	down
CsaV3_3G021730	14.9803	11.8761	16.5074	4.3935	6.2449	5.9905	-1.15709	down
CsaV3_3G021750	7.6374	6.4467	5.9516	2.5921	2.3855	1.8786	-1.31677	down
CsaV3_3G021780	26.2814	27.5351	27.6628	7.8941	9.9696	9.1663	-1.36668	down
CsaV3_3G021790	13.7297	16.1346	20.2356	3.2641	4.0553	3.5484	-1.97918	down
CsaV3_3G021800	33.5103	26.9711	33.0419	64.6495	69.0384	73.0264	1.37273	up
CsaV3_3G021920	5.2449	6.6508	5.9217	2.4287	2.675	1.91	-1.11809	down
CsaV3_3G021970	0.2627	0.201	0.1012	0.4669	1.2642	0.8589	2.41718	up
CsaV3_3G022030	49.6053	53.3381	49.4523	323.814	309.508	334.214	2.89349	up
CsaV3_3G022040	9.986	8.5556	14.3612	20.3125	16.96	20.42	1.0396	up
CsaV3_3G022120	22.2019	20.923	22.3918	47.7572	45.7471	47.9912	1.3384	up
CsaV3_3G022140	66.1161	64.4738	63.8889	25.5307	22.1631	22.1328	-1.24954	down
CsaV3_3G022160	12.9518	10.4309	12.5443	4.3412	5.1422	3.6795	-1.22005	down
CsaV3_3G022180	3.2523	1.1757	2.9603	0.3602	0.2797	0	-3.27716	down
CsaV3_3G022610	30.7151	35.3387	33.6805	63.7512	59.3859	64.3141	1.13719	up
CsaV3_3G022670	0.9502	1.3014	1.478	5.047	7.3463	4.9381	2.4416	up
CsaV3_3G022690	23.7469	20.8677	23.688	53.0122	59.1634	54.539	1.51444	up
CsaV3_3G022720	0.3792	0.238	0.7191	1.4034	0.5614	1.0403	1.40427	up
CsaV3_3G022770	3.9345	3.6088	4.0708	1.8573	1.282	1.2788	-1.163	down
CsaV3_3G022850	1.5773	1.0999	1.7525	2.4466	3.1891	3.0233	1.19434	up
CsaV3_3G023280	14.8274	13.9573	14.057	5.036	4.9551	4.8923	-1.29781	down
CsaV3_3G023380	0.5715	0.2915	0.5382	0.8334	1.2134	0.4813	1.07983	up
CsaV3_3G023420	87.2137	86.0126	90.6213	24.4155	26.147	22.58	-1.62377	down
CsaV3_3G023530	28.1704	14.3661	20.0495	62.4942	54.223	57.1737	1.70444	up
CsaV3_3G023610	327.655	291.981	320.986	102.959	104.674	110.347	-1.33682	down
CsaV3_3G023750	36.4573	32.1227	35.1196	82.9956	81.4336	83.0897	1.48299	up
CsaV3_3G024830	2.9454	2.2832	4.72	0.9019	1.334	0.7003	-1.53085	down
CsaV3_3G025040	41.7606	50.6253	44.7505	122.535	120.682	114.818	1.61029	up
CsaV3_3G025050	18.8151	18.8436	15.2524	40.7803	35.6766	35.0352	1.3028	up
CsaV3_3G025060	1.8854	1.6803	2.1436	5.4449	5.5545	5.5276	1.7612	up
CsaV3_3G025100	14.5162	18.3164	17.5249	4.4733	3.9537	4.27	-1.76122	down
CsaV3_3G025180	5.4555	5.5643	4.7513	1.1673	1.3428	2.538	-1.42356	down
CsaV3_3G026360	0.2109	0.1537	0	0.2636	0.6482	0.8956	2.52924	up
CsaV3_3G026410	0.733	0.6368	1.0318	2.3454	3.3504	2.0656	1.91913	up
CsaV3_3G026500	6.5121	7.3062	8.6963	11.2165	14.7467	12.9679	1.01581	up
CsaV3_3G026510	4.7425	4.1874	7.1257	8.9794	10.5791	12.9595	1.24562	up
CsaV3_3G026540	14.5291	13.5587	14.1449	4.3955	5.8656	5.5749	-1.18984	down
CsaV3_3G026550	18.4854	17.3827	17.2697	2.3771	2.0255	3.0187	-2.61495	down
CsaV3_3G026570	16.7051	17.9454	15.2792	33.4099	30.5828	30.1013	1.1411	up
CsaV3_3G026630	39.7487	45.3151	43.9264	1.2386	2.1777	1.7785	-4.41259	down
CsaV3_3G026720	67.1041	63.6014	67.4202	463.394	469.417	511.685	3.09373	up
CsaV3_3G026830	44.0236	52.7726	49.7522	18.8075	17.7455	17.1912	-1.22092	down
CsaV3_3G026890	1.6089	2.0219	0.8854	2.6706	3.1228	2.2885	1.06353	up
CsaV3_3G026920	4.4166	6.541	4.6611	0.6616	0.822	1.1508	-2.3494	down
CsaV3_3G026960	2.149	2.8561	1.9399	0.1424	0.3687	0.0774	-3.33183	down
CsaV3_3G027160	0.4789	1.0379	0.7686	12.1107	9.116	8.1841	3.91467	up
CsaV3_3G027170	43.8377	39.2013	41.3981	12.1223	11.7939	8.5759	-1.70814	down
CsaV3_3G027250	98.6329	88.2834	100.543	23.1487	21.9081	23.2076	-1.84624	down
CsaV3_3G027260	44.8237	40.53	40.4929	76.0201	74.8676	75.84	1.07667	up
CsaV3_3G027270	88.54	85.4661	87.7177	147.94	149.955	150.877	1.00512	up
CsaV3_3G027290	5.6925	5.2861	5.7312	0.4026	0.6734	0.2357	-3.43871	down
CsaV3_3G027300	2.3107	0.8838	2.9671	7.5811	5.2327	7.5547	1.95701	up
CsaV3_3G027390	19.3393	17.2169	16.7833	35.7352	35.2049	31.3166	1.1665	up
CsaV3_3G027450	0.1765	0.2701	0.1511	69.8219	78.3527	75.2051	8.7727	up
CsaV3_3G027460	0.1014	0.1034	0.1041	1.1086	1.1477	0.9038	3.58231	up
CsaV3_3G027480	68.6984	71.9625	72.4149	3124.28	2862.74	2891.68	5.60822	up
CsaV3_3G027580	2.8804	2.2481	2.8816	5.5329	4.7076	5.6279	1.2151	up
CsaV3_3G027640	27.8494	25.5424	25.408	46.5103	46.478	46.3823	1.04998	up
CsaV3_3G027720	6.9981	5.6507	5.6161	2.0727	1.1968	1.4733	-1.71287	down
CsaV3_3G027730	0.2676	0.1637	0.1649	0.5033	0.5211	0.6998	1.75869	up
CsaV3_3G027830	646.59	581.799	635.155	46.2094	52.7918	41.6844	-3.50026	down
CsaV3_3G027930	13.1689	8.8669	12.5746	3.8354	4.247	3.8637	-1.30553	down
CsaV3_3G027970	9.821	10.8069	9.4916	45.7139	41.1276	38.8099	2.28777	up
CsaV3_3G028090	7.3649	7.6748	7.5244	15.0015	15.3658	14.5351	1.21961	up
CsaV3_3G028140	35.2021	31.7321	28.6445	81.9082	82.7157	85.9617	1.61784	up
CsaV3_3G028200	0.3905	0.4741	0.2769	2.013	1.9999	2.0226	2.62816	up
CsaV3_3G028240	142.547	146.819	142.773	23.3109	24.3491	25.9719	-2.32719	down
CsaV3_3G028250	79.1297	82.1949	76.7925	12.5249	14.6181	17.3296	-2.19753	down
CsaV3_3G028270	17.6879	19.3474	16.6413	3.6156	4.1177	3.6358	-2.01326	down
CsaV3_3G028340	0.5987	0.3664	0.697	1.3532	1.0846	0.9965	1.27815	up
CsaV3_3G028450	14.5595	13.8677	15.1888	5.7204	4.0625	4.4228	-1.38844	down
CsaV3_3G028510	15.1226	12.2785	12.9794	23.6101	25.2332	25.4305	1.10631	up
CsaV3_3G028750	26.6379	23.2518	24.2611	8.6377	8.715	7.9725	-1.3218	down
CsaV3_3G028830	0.2694	0.0785	0.1186	130.596	104.666	132.914	9.84562	up
CsaV3_3G029930	35.6799	25.3696	32.1017	8.5215	7.7779	7.3867	-1.74545	down
CsaV3_3G029950	1.6271	1.5782	1.5239	0.471	0.5057	0.4741	-1.4779	down
CsaV3_3G030050	60.351	73.7014	61.2586	26.7328	27.9818	24.8036	-1.07063	down
CsaV3_3G030060	21.8366	22.2722	21.8526	43.3069	34.2414	40.6411	1.06958	up
CsaV3_3G030140	0.7934	0.578	0.4657	2.479	3.3367	3.234	2.52468	up
CsaV3_3G030150	9.1108	7.965	8.3562	20.2434	18.7484	20.0728	1.44345	up
CsaV3_3G030220	4.4365	3.7524	3.5013	7.8989	7.9636	8.0081	1.25708	up
CsaV3_3G030240	12.1572	7.2154	9.5815	2.9799	4.0791	3.4109	-1.23893	down
CsaV3_3G030300	9.4724	6.3868	8.4527	2.5146	3.193	2.8196	-1.28352	down
CsaV3_3G030330	85.2204	82.0517	82.3492	156.863	154.459	163.741	1.15568	up
CsaV3_3G030370	0.4669	0.6086	0.906	89.8464	85.1208	87.6196	7.28133	up
CsaV3_3G030410	0.6301	0.5685	0.5974	0.159	0.3567	0.0576	-1.41892	down
CsaV3_3G030430	97.6286	89.6085	94.8933	17.4931	19.0197	21.7916	-2.04828	down
CsaV3_3G030550	3.6949	2.097	3.0609	0.8472	1.1134	0.248	-1.76923	down
CsaV3_3G030690	18.0493	15.1254	17.6959	5.3716	3.8052	4.0234	-1.71523	down
CsaV3_3G030740	1.3601	2.7745	1.1643	9.1725	4.8767	7.2765	2.23639	up
CsaV3_3G030750	1.2915	0.966	1.3266	6.3085	5.3616	4.7085	2.42147	up
CsaV3_3G030760	11.0308	9.7932	10.9412	19.1937	19.8721	20.2288	1.12781	up
CsaV3_3G030860	3.483	3.2696	3.4196	0.6067	0.1047	0.3664	-3.00146	down
CsaV3_3G030870	11.9593	13.2488	12.285	29.2962	28.2484	29.3548	1.43957	up
CsaV3_3G030880	1.3918	1.1965	1.0212	2.3049	2.4539	2.7421	1.28147	up
CsaV3_3G030900	5.2671	9.8491	9.198	1.152	1.9879	0.8349	-2.38732	down
CsaV3_3G030950	50.2092	49.4843	48.7944	19.8218	18.6058	18.3907	-1.1583	down
CsaV3_3G030990	1.6714	1.7657	1.4717	0.2611	0.3379	0	-2.7927	down
CsaV3_3G031020	5.5627	4.5684	4.6258	1.7644	2.5357	1.9754	-1.00751	down
CsaV3_3G031080	11.2867	8.749	6.9565	1.2343	0.7668	0	-3.49927	down
CsaV3_3G031090	4.0168	4.9505	6.3612	0.183	0	0.199	-5.1039	down
CsaV3_3G031130	24.5641	20.1354	23.7319	7.2061	8.4386	7.7076	-1.32372	down
CsaV3_3G031190	11.3482	5.422	14.9879	4.288	2.7747	5.1546	-1.1437	down
CsaV3_3G031310	0.0244	0.0249	0.1754	0.4002	0.7459	0.7252	3.28915	up
CsaV3_3G031320	1.7422	1.7448	1.5224	0.5518	0.4731	0.5811	-1.41459	down
CsaV3_3G031580	145.084	144.133	148.897	32.1008	31.9395	37.2986	-1.88598	down
CsaV3_3G031650	75.5545	44.9407	74.6808	27.2804	22.893	22.0815	-1.20237	down
CsaV3_3G031720	381.001	392.417	382.856	1888.8	1875.56	1931.76	2.52741	up
CsaV3_3G031770	21.0273	21.8179	19.6242	3.8089	2.7958	2.4412	-2.5565	down
CsaV3_3G031780	13.3573	11.9962	11.6265	0.4524	1.0707	0.8081	-3.76705	down
CsaV3_3G031840	3.7067	4.0236	3.3336	0.4721	0.4719	0.3717	-2.84293	down
CsaV3_3G031870	15.9429	14.0771	17.6628	6.4121	7.3846	5.9917	-1.04109	down
CsaV3_3G031930	78.922	80.9985	75.0913	30.6911	33.2843	28.5444	-1.11836	down
CsaV3_3G031980	17.2012	14.8694	15.0152	4.6817	7.4236	7.428	-1.04499	down
CsaV3_3G032050	0.3739	0.2119	0.3521	0.5792	1.2229	1.4693	2.02878	up
CsaV3_3G032160	0.3754	0.1702	0.4713	4.0598	4.2033	4.0168	3.82271	up
CsaV3_3G032180	7.1016	6.4559	6.8192	2.1948	1.5732	2.7531	-1.41774	down
CsaV3_3G032310	8.6285	5.7011	8.8635	132.64	146.453	135.905	4.39034	up
CsaV3_3G032320	1.0518	0.6668	1.0804	3.7925	3.3473	2.5008	2.01413	up
CsaV3_3G032350	0.3222	0.1903	0.2439	0.5935	0.7297	0.8065	1.71988	up
CsaV3_3G032370	24.0972	21.4889	25.2945	7.9202	8.6474	12.0543	-1.08344	down
CsaV3_3G032410	1.6206	1.7366	1.4329	14.9631	15.492	15.7546	3.4965	up
CsaV3_3G032520	8.8905	10.3731	9.271	21.8023	19.7005	20.8725	1.35517	up
CsaV3_3G032560	10.7798	9.8421	7.5906	15.2112	20.2767	15.9163	1.09083	up
CsaV3_3G032580	0.4647	0.1659	0.1671	0.7115	0.4736	0.5802	1.37737	up
CsaV3_3G032650	4.6967	3.4898	3.9077	1.836	1.3234	1.7181	-1.08014	down
CsaV3_3G032660	5.6529	4.6063	4.6548	9.4635	10.3814	9.4772	1.20249	up
CsaV3_3G032690	1.1288	0.9952	0.9237	6.1515	6.2173	5.5501	2.78249	up
CsaV3_3G032710	7.6625	6.4832	9.034	14.5693	14.8871	13.9752	1.13408	up
CsaV3_3G032720	21.9818	20.0262	19.5952	62.2166	59.0582	58.7781	1.77488	up
CsaV3_3G032730	36.3082	33.0487	32.4659	106.698	97.698	92.8701	1.77345	up
CsaV3_3G032750	1.498	1.3214	1.1645	4.2062	6.3259	4.2357	2.11492	up
CsaV3_3G032770	2.2436	2.0586	2.6808	0.6468	0.6484	0.8482	-1.4782	down
CsaV3_3G032780	4.7691	6.1811	5.0343	1.1814	0.7458	1.2217	-2.11787	down
CsaV3_3G032790	3.1182	3.0673	3.507	7.5346	6.9496	6.3887	1.33477	up
CsaV3_3G032920	52.2248	49.3944	50.0705	19.2199	22.08	20.454	-1.07001	down
CsaV3_3G032970	7.5844	7.3893	7.5584	2.3769	3.153	3.5529	-1.08672	down
CsaV3_3G033000	53.1113	48.5634	54.0786	15.5942	18.4518	18.0615	-1.35331	down
CsaV3_3G033240	0.7816	0.6239	0.3491	3.7534	1.8468	3.1512	2.54779	up
CsaV3_3G033260	5.1236	5.0765	6.5038	2.4014	1.9061	0.7832	-1.48118	down
CsaV3_3G033280	20.5685	18.2935	20.8187	7.8428	7.7939	8.0859	-1.10338	down
CsaV3_3G033350	2.6756	2.2148	2.2904	0.6997	0.9879	0.6224	-1.40868	down
CsaV3_3G033380	0.3609	0.2832	0.5134	1.1842	1.3203	0.9903	1.823	up
CsaV3_3G033430	3.0336	2.7947	3.1163	0.3211	0.2216	0.4654	-2.92761	down
CsaV3_3G033440	8.6393	7.461	8.2939	3.7085	3.2362	3.3405	-1.0171	down
CsaV3_3G033450	31.7827	28.9575	33.6512	103.289	104.205	107.919	1.9682	up
CsaV3_3G033470	3.3791	3.3445	3.2041	7.5437	6.0671	6.5845	1.2528	up
CsaV3_3G033500	48.9621	56.2539	52.6438	370.542	347.615	349.37	2.98457	up
CsaV3_3G033560	4.7519	4.4926	5.706	69.5976	70.4605	70.2694	4.04229	up
CsaV3_3G033590	94.3816	97.5521	97.0166	192.83	195.285	195.969	1.2422	up
CsaV3_3G033610	40.9977	44.04	41.8022	13.8883	13.9102	11.6847	-1.45638	down
CsaV3_3G033620	4.1951	3.8647	4.5179	1.6279	0.996	0.4827	-1.77936	down
CsaV3_3G033650	2.6302	1.3633	2.3032	1.226	0.7811	0.4614	-1.1134	down
CsaV3_3G033670	6.165	5.5448	5.9644	1.7529	2.1195	1.5058	-1.48855	down
CsaV3_3G033700	0.9256	1.2195	1.4659	27.795	25.1093	22.7426	4.61853	up
CsaV3_3G033810	0.8528	0.9526	0.584	0.0444	0.092	0.0966	-3.14288	down
CsaV3_3G033820	5.3266	8.4302	6.8867	15.065	17.4691	19.2162	1.55035	up
CsaV3_3G033830	4.2283	2.7906	3.577	10.3362	12.9545	9.4625	1.85514	up
CsaV3_3G033850	12.1641	15.5085	16.3134	61.5247	63.6993	66.2822	2.34931	up
CsaV3_3G034000	22.1351	18.379	19.6148	7.0553	8.0393	7.4936	-1.18525	down
CsaV3_3G034090	1.6582	2.1986	3.7473	5.8028	6.0079	4.9284	1.36696	up
CsaV3_3G034120	9.8532	11.6399	11.3387	4.9444	3.6011	3.9294	-1.16745	down
CsaV3_3G034140	0.1887	0.2566	0.3876	0.5043	0.712	0.5732	1.32966	up
CsaV3_3G034280	221.469	248.925	235.45	422.296	479.507	442.717	1.15529	up
CsaV3_3G034320	3.4975	2.8241	2.5947	14.1306	12.21	11.2036	2.30205	up
CsaV3_3G034330	0.0505	0	0.1558	0.7738	0.6295	0.5107	3.44951	up
CsaV3_3G034340	552.91	612.491	509.178	14.3123	10.8499	13.555	-5.20728	down
CsaV3_3G034360	14.8612	14.0638	15.3183	4.9147	4.7126	4.5536	-1.41347	down
CsaV3_3G034390	358.848	359.489	355.282	105.208	107.248	105.136	-1.53038	down
CsaV3_3G034400	110.245	100.936	93.6813	22.075	17.4637	15.7526	-2.23248	down
CsaV3_3G034430	12.8175	13.184	13.2335	4.9892	5.5591	5.0881	-1.10084	down
CsaV3_3G034460	24.7329	14.8995	18.9205	5.1481	5.4992	3.1092	-1.85804	down
CsaV3_3G034470	9.4848	6.3729	7.0834	0.3467	0.703	0.5183	-3.64631	down
CsaV3_3G034490	17.4005	11.3682	15.7052	2.3092	2.6632	1.6524	-2.51558	down
CsaV3_3G034500	49.7818	37.5365	39.9986	14.5536	14.6959	11.329	-1.41964	down
CsaV3_3G034520	5.7885	6.8957	5.4119	0.7913	0.9985	1.1559	-2.39752	down
CsaV3_3G034540	1.5139	1.1298	1.0051	0.2827	0.4808	0.6585	-1.13757	down
CsaV3_3G034570	2.0747	2.3389	0.673	0	0	0.2596	-4.11571	down
CsaV3_3G034580	0.4193	0.0778	0.2153	4.1059	4.2726	3.9877	4.34173	up
CsaV3_3G034610	4.3741	3.0065	4.0048	9.3069	8.2363	7.9699	1.39333	up
CsaV3_3G034620	1.1382	1.0062	1.3251	0.083	0.2148	0	-3.30359	down
CsaV3_3G034700	3.4025	2.9926	3.0646	1.0246	1.0608	0.7035	-1.53175	down
CsaV3_3G034770	0.7037	0.3465	0.2991	0.69	1.9507	1.2117	1.73677	up
CsaV3_3G034820	15.2641	17.2235	16.1119	5.7833	6.464	4.7154	-1.29129	down
CsaV3_3G034870	37.7865	35.5447	32.8552	12.4949	14.8831	13.626	-1.14665	down
CsaV3_3G034910	0.7299	0.4061	0.7498	0.1451	0.3005	0.1052	-1.54574	down
CsaV3_3G034930	0.0783	0	0.1341	0.6566	0.6207	0.8069	3.52638	up
CsaV3_3G034940	0.2573	0.2405	0.1542	0.5158	0.801	0.7137	1.86234	up
CsaV3_3G034950	0.5789	0.738	0.5946	11.4342	10.9781	12.1292	4.40302	up
CsaV3_3G034980	4.3069	4.2569	4.4242	1.5053	1.0557	1.742	-1.36716	down
CsaV3_3G035090	16.2593	14.599	14.2289	49.4841	51.2704	47.6785	1.94607	up
CsaV3_3G035120	14.3677	16.2745	15.7575	2.904	3.2482	2.5368	-2.1897	down
CsaV3_3G035140	6.1968	6.7908	6.1879	13.4591	14.9138	15.0428	1.40494	up
CsaV3_3G035190	21.5777	21.4968	19.3973	4.8885	6.8824	5.9601	-1.59224	down
CsaV3_3G035200	5.1064	3.9747	4.6657	9.8755	8.277	10.608	1.29375	up
CsaV3_3G035240	1.7407	1.1651	1.9929	0.0793	0.1642	0.1293	-3.49207	down
CsaV3_3G035260	1.7032	1.2905	1.5497	2.7141	3.1958	2.3721	1.0938	up
CsaV3_3G035350	30.586	35.3103	31.1912	65.9279	68.4086	64.3462	1.25921	up
CsaV3_3G035400	2.3697	1.8562	2.2784	5.4524	4.5504	5.7922	1.50876	up
CsaV3_3G035450	97.6046	91.3574	94.6808	21.6292	21.0374	21.8116	-1.9098	down
CsaV3_3G035490	70.3875	66.007	66.1171	138.421	137.44	131.141	1.23436	up
CsaV3_3G035550	2.1372	1.5033	2.0629	6.6087	6.5086	6.2207	1.98991	up
CsaV3_3G035590	9.3043	9.1328	9.6091	18.5451	16.935	16.6519	1.12229	up
CsaV3_3G035610	2.4668	3.0061	1.7113	16.2211	19.4786	19.0054	3.15334	up
CsaV3_3G035620	1.1329	0.9104	0.9521	2.703	3.7314	2.612	1.82048	up
CsaV3_3G035640	0.3553	0.2537	0.292	1.088	1.0058	1.2251	2.10853	up
CsaV3_3G035690	3.2029	3.6557	2.8984	1.8764	1.0361	0.7706	-1.17216	down
CsaV3_3G035770	0.9594	0.5242	0.8095	0.0749	0.1164	0.0407	-3.06888	down
CsaV3_3G036080	188.353	203.5	191.318	355.055	349.713	330.13	1.05427	up
CsaV3_3G036090	3.921	4.6529	6.0029	2.2677	1.6221	1.6136	-1.17523	down
CsaV3_3G036100	89.4201	91.8539	93.1335	16.3314	18.8676	17.9347	-2.14283	down
CsaV3_3G036130	57.2051	48.1411	55.3369	100.222	100.644	105.936	1.16093	up
CsaV3_3G036190	0.6209	0.3725	0.7879	7.2693	8.5187	7.2513	3.921	up
CsaV3_3G036210	11.6111	16.5506	15.1535	25.968	28.7717	26.42	1.13099	up
CsaV3_3G036340	61.0552	55.3306	61.2212	206.632	222.493	236.001	2.13251	up
CsaV3_3G036350	0.5497	0.5119	0.2946	1.6727	1.38	1.6195	2.01123	up
CsaV3_3G036380	0.3931	0.0891	1.1666	3.5348	2.4233	2.9599	2.67009	up
CsaV3_3G036530	4.8797	4.4547	5.2905	0.9933	1.2472	1.1832	-1.86905	down
CsaV3_3G036560	0.442	0.817	0.7661	1.7218	1.595	0.7225	1.22301	up
CsaV3_3G036620	0.3709	1.1348	0.9797	1.7383	2.6996	1.5118	1.48191	up
CsaV3_3G036640	10.4796	10.6058	12.2114	3.2279	2.7901	3.3159	-1.60753	down
CsaV3_3G036660	0.8164	0.6741	1.198	2.5083	1.3645	1.7562	1.29861	up
CsaV3_3G036730	222.928	249.671	238.64	3299.1	3117.29	3132.51	3.97364	up
CsaV3_3G036740	2.0495	1.6449	1.7602	6.3934	7.2661	8.3884	2.24146	up
CsaV3_3G036760	53.5966	58.4863	54.8717	18.0974	17.3717	18.2709	-1.40888	down
CsaV3_3G036780	7.4707	5.272	7.4573	0.998	1.2106	1.4816	-2.22579	down
CsaV3_3G036820	0.9384	1.1964	0.6886	11.9486	12.8832	14.942	4.04181	up
CsaV3_3G036870	2.3651	2.3869	2.4039	10.4547	9.7249	10.892	2.34583	up
CsaV3_3G036890	0.1155	0.9427	0	4.1696	5.3635	5.7691	4.07642	up
CsaV3_3G036910	86.5115	79.7407	84.6755	390.037	392.447	389.522	2.4511	up
CsaV3_3G036950	28.7944	28.451	26.3434	1.9102	1.738	1.6676	-3.74612	down
CsaV3_3G036960	112.284	130.162	115.3	42.2019	45.3084	40.7914	-1.25376	down
CsaV3_3G036980	80.684	81.6693	82.5172	26.2594	30.3603	30.7489	-1.26079	down
CsaV3_3G037150	0.6749	0.4589	0.7858	2.5096	2.5983	2.2468	2.16654	up
CsaV3_3G037250	31.214	35.9336	32.5798	109.591	101.004	105.458	1.89092	up
CsaV3_3G037280	3.8623	3.2754	3.388	7.7357	9.041	6.0364	1.34302	up
CsaV3_3G037320	212.747	226.364	196.656	589.607	555.583	566.328	1.65541	up
CsaV3_3G037330	3.3229	4.0942	3.9322	0.9303	0.7826	1.4854	-1.60471	down
CsaV3_3G037360	5.5808	5.4298	5.4422	9.5907	11.5894	10.2122	1.15819	up
CsaV3_3G037380	28.0513	29.5925	31.374	11.4845	11.634	10.7014	-1.16907	down
CsaV3_3G037400	12.4209	13.3767	12.5554	25.486	27.3131	26.9105	1.28173	up
CsaV3_3G037410	0.0258	0	0.1324	0.9867	1.5178	1.5631	4.91873	up
CsaV3_3G037420	0.5993	0.3448	0.3789	0.9411	1.0962	1.1327	1.48765	up
CsaV3_3G037480	10.7612	13.8338	13.8908	24.5583	23.4032	22.3528	1.09612	up
CsaV3_3G037540	1.1829	1.4076	1.6877	17.3924	16.8538	17.345	3.8207	up
CsaV3_3G037570	4.8287	5.4818	4.7014	12.1685	14.12	12.1803	1.58325	up
CsaV3_3G037590	16.8892	14.9635	16.3343	6.8294	6.6698	5.9395	-1.0812	down
CsaV3_3G037600	0.4094	0.6103	0.3882	2.0319	1.5689	2.2464	2.2809	up
CsaV3_3G037770	15.2864	15.3895	13.3142	31.7571	32.8235	29.5834	1.32466	up
CsaV3_3G037780	0.5159	1.5033	1.2113	7.4953	8.3443	7.0969	3.05487	up
CsaV3_3G037790	20.1721	16.8358	20.2825	5.4843	5.0161	5.7482	-1.58989	down
CsaV3_3G037800	2.3695	1.5306	1.8986	3.6451	4.3642	4.4134	1.32663	up
CsaV3_3G037860	12.9244	11.459	9.2848	5.1733	4.3997	4.218	-1.05864	down
CsaV3_3G037900	10.0015	10.286	9.8972	90.7095	89.7633	92.7262	3.40516	up
CsaV3_3G037920	0.301	0.0921	0.4328	1.8103	2.7604	2.2185	3.26726	up
CsaV3_3G037940	39.6396	32.4764	39.1012	13.5563	15.3297	14.9638	-1.11511	down
CsaV3_3G038000	79.0199	63.617	73.732	24.1161	26.3964	28.7017	-1.22169	down
CsaV3_3G038070	9.2862	8.2315	7.5619	3.8036	3.1734	3.573	-1.02093	down
CsaV3_3G038210	44.545	40.6753	43.7484	135.774	132.679	132.932	1.86556	up
CsaV3_3G038220	0.9355	1.1038	0.829	0.2608	0.3946	0.4143	-1.20152	down
CsaV3_3G038400	24.0434	23.9281	25.2972	4.6067	4.0602	5.3162	-2.16336	down
CsaV3_3G038440	4.1087	3.7572	4.8027	11.7445	12.32	12.8013	1.76854	up
CsaV3_3G038450	3.3015	3.3674	3.6997	11.1599	4.7576	9.9911	1.55226	up
CsaV3_3G038460	4.0198	2.9947	3.1238	0.1147	0	0.0416	-5.76777	down
CsaV3_3G038480	0.3857	0.6339	0.9246	1.1484	1.4801	1.5796	1.3397	up
CsaV3_3G038570	8.8524	13.0765	11.2884	18.0266	23.1569	20.2019	1.11026	up
CsaV3_3G038650	8.0965	7.1383	9.9381	18.1588	18.4121	13.7859	1.22874	up
CsaV3_3G038670	83.2413	87.9954	84.585	347.606	342.594	340.227	2.23679	up
CsaV3_3G038700	3.3269	2.3854	2.4024	5.6556	5.5198	4.8168	1.20701	up
CsaV3_3G038780	10.5267	11.778	11.175	22.3309	20.4095	17.8724	1.08368	up
CsaV3_3G038880	1.1398	1.1625	1.0644	2.5496	1.8771	2.2789	1.22253	up
CsaV3_3G039050	1.1695	1.2651	1.2013	2.9454	3.3304	2.6964	1.5297	up
CsaV3_3G039110	10.5186	9.3874	9.1467	17.4367	16.715	16.1658	1.02005	up
CsaV3_3G039150	22.122	21.5823	20.6073	67.8193	60.5188	57.7733	1.7607	up
CsaV3_3G039340	49.5389	48.0007	48.2672	104.83	110.975	109.751	1.38574	up
CsaV3_3G039360	2.524	3.1873	3.3335	7.3606	9.9342	4.7154	1.50874	up
CsaV3_3G039390	1.9089	1.6918	2.069	7.1984	6.9311	7.6064	2.1666	up
CsaV3_3G039400	32.8069	31.7529	27.489	1.7425	1.9429	1.7972	-3.84311	down
CsaV3_3G039420	2.2638	1.4019	2.1178	0.7073	1.007	0.4325	-1.19884	down
CsaV3_3G039430	21.0336	18.2347	21.3616	8.6647	7.3515	8.4074	-1.08299	down
CsaV3_3G039440	0.2724	0.4891	0.4254	0.1668	0.111	0.1166	-1.36071	down
CsaV3_3G039550	2.4271	2.0323	2.0315	11.5344	12.6715	11.6309	2.69153	up
CsaV3_3G039640	0.8726	1.157	0.9562	0.1272	0.2635	0.3112	-1.87204	down
CsaV3_3G039660	20.637	18.6572	21.9049	6.8302	6.9801	7.4253	-1.29987	down
CsaV3_3G039680	7.7243	7.0932	6.7349	23.1356	24.2238	23.0052	1.93383	up
CsaV3_3G039720	60.4942	64.5869	61.7737	155.814	133.015	134.429	1.40695	up
CsaV3_3G039730	3.3734	3.4195	4.1689	9.6825	9.7192	10.7728	1.68832	up
CsaV3_3G039740	14.7697	18.0145	17.7954	31.1265	34.0731	31.6799	1.1635	up
CsaV3_3G039900	2.9089	2.77	2.9014	0.8184	0.4373	0.7462	-1.87005	down
CsaV3_3G039930	101.111	91.9849	98.5994	580.822	593.792	615.282	2.845	up
CsaV3_3G039950	7.1383	6.7378	6.6894	0.0685	0.0354	0	-7.36327	down
CsaV3_3G039970	1.2462	1.0357	1.4698	0.3533	0.3136	0	-2.2479	down
CsaV3_3G040080	10.2107	9.9063	10.0003	18.3465	17.1236	17.4147	1.03985	up
CsaV3_3G040100	8.1455	8.9378	7.5819	13.9889	17.4133	16.2214	1.17437	up
CsaV3_3G040160	87.9457	106.157	97.9905	12.4099	10.841	9.0643	-2.94657	down
CsaV3_3G040180	2.7551	2.9662	2.3585	5.189	5.5458	4.7313	1.16308	up
CsaV3_3G040360	0.2433	0.1489	0.175	0.3725	0.4546	0.6075	1.56484	up
CsaV3_3G040520	22.5889	20.9638	27.3849	7.5667	9.2167	6.5324	-1.37704	down
CsaV3_3G040530	3.7329	3.1853	3.183	13.0474	13.7296	12.0086	2.16803	up
CsaV3_3G040550	136.615	157.209	141.259	308.122	267.951	262.284	1.17282	up
CsaV3_3G040580	0.6016	0.3682	0.4017	2.0725	1.7711	1.3947	2.16222	up
CsaV3_3G040640	2.8341	1.8852	1.7721	0.2695	0.0698	0	-3.99224	down
CsaV3_3G040650	4.8408	5.3825	4.9319	16.2722	15.9038	17.1237	1.92857	up
CsaV3_3G040950	6.5864	7.1836	6.3213	12.3553	11.6489	12.0028	1.06858	up
CsaV3_3G040990	14.3406	13.8591	14.7311	61.6796	67.126	60.5416	2.36783	up
CsaV3_3G041280	2.1899	2.308	1.4247	8.1824	9.0914	8.4179	2.34219	up
CsaV3_3G041390	4.5099	4.6729	5.4416	15.3048	16.94	17.5318	1.99396	up
CsaV3_3G041400	0.9273	0.4729	2.3218	7.4155	9.1868	6.1323	2.84001	up
CsaV3_3G041420	73.0361	81.5326	71.5417	306.285	291.298	295.086	2.20753	up
CsaV3_3G041430	0.0712	0	0.0731	3.5019	3.9882	3.3839	6.46084	up
CsaV3_3G041450	7.7269	7.2074	6.6823	13.5418	14.5439	13.3475	1.16538	up
CsaV3_3G041460	33.7827	28.6885	30.575	58.4278	61.3355	56.3081	1.14763	up
CsaV3_3G041470	24.1708	23.4	21.8599	7.4281	6.668	7.0444	-1.48787	down
CsaV3_3G041480	0.8828	1.5007	0.8205	4.6433	9.9955	5.4476	2.86868	up
CsaV3_3G041510	3.0405	3.0701	2.686	0.4988	1.0328	0.3253	-2.01717	down
[truncated: 2,769 more rows]

## Sheet: TS4
Table S4. KEGG enrichment analysis of DEGs in XTMC under CK and HS conditions.
ID	KEGG_level_1	KEGG_level_2	Description	GeneRatio	BgRatio	Pvalue	Count
ko01100	Metabolism	Global and overview maps	Metabolic pathways	628/1372 45.77%	2932/6781 43.24%	0.0183775	628
ko01110	Metabolism	Global and overview maps	Biosynthesis of secondary metabolites	398/1372 29.01%	1567/6781 23.11%	7.50546e-09	398
ko04075	Environmental Information Processing	Signal transduction	Plant hormone signal transduction	166/1372 12.1%	637/6781 9.39%	0.000109522	166
ko04626	Organismal Systems	Environmental adaptation	Plant-pathogen interaction	147/1372 10.71%	575/6781 8.48%	0.000696982	147
ko04141	Genetic Information Processing	Folding, sorting and degradation	Protein processing in endoplasmic reticulum	64/1372 4.66%	250/6781 3.69%	0.021205	64
ko00500	Metabolism	Carbohydrate metabolism	Starch and sucrose metabolism	62/1372 4.52%	236/6781 3.48%	0.0134489	62
ko00940	Metabolism	Biosynthesis of other secondary metabolites	Phenylpropanoid biosynthesis	58/1372 4.23%	213/6781 3.14%	0.00767006	58
ko04814	Cellular Processes	Cell motility	Motor proteins	29/1372 2.11%	104/6781 1.53%	0.0369024	29
ko00480	Metabolism	Metabolism of other amino acids	Glutathione metabolism	28/1372 2.04%	87/6781 1.28%	0.00560864	28
ko01212	Metabolism	Global and overview maps	Fatty acid metabolism	26/1372 1.9%	83/6781 1.22%	0.0108846	26
ko00906	Metabolism	Metabolism of terpenoids and polyketides	Carotenoid biosynthesis	24/1372 1.75%	67/6781 0.99%	0.00211962	24
ko00052	Metabolism	Carbohydrate metabolism	Galactose metabolism	22/1372 1.6%	74/6781 1.09%	0.0328832	22
ko00905	Metabolism	Metabolism of terpenoids and polyketides	Brassinosteroid biosynthesis	20/1372 1.46%	49/6781 0.72%	0.000766756	20
ko00941	Metabolism	Biosynthesis of other secondary metabolites	Flavonoid biosynthesis	20/1372 1.46%	50/6781 0.74%	0.0010387	20
ko00073	Metabolism	Lipid metabolism	Cutin, suberine and wax biosynthesis	16/1372 1.17%	50/6781 0.74%	0.0334417	16
ko00910	Metabolism	Energy metabolism	Nitrogen metabolism	15/1372 1.09%	46/6781 0.68%	0.0329356	15
ko00061	Metabolism	Lipid metabolism	Fatty acid biosynthesis	15/1372 1.09%	48/6781 0.71%	0.047232	15
ko00062	Metabolism	Lipid metabolism	Fatty acid elongation	14/1372 1.02%	27/6781 0.4%	0.000251729	14
ko00996	Metabolism	Biosynthesis of other secondary metabolites	Biosynthesis of various alkaloids	12/1372 0.87%	19/6781 0.28%	5.4624e-05	12

## Sheet: TS5
Table S5. GO enrichment analysis of DEGs in XTMC under CK and HS conditions.
GO_level_1	GO	Description	DiffRatio	BgRatio	P-value	Count_all
Biological process	GO:0044262	cellular carbohydrate metabolic process	139/3070 4.53%	481/15034 3.2%	4.29931e-06	139
Biological process	GO:0009651	response to salt stress	127/3070 4.14%	499/15034 3.32%	0.0033003	127
Biological process	GO:0001101	response to acid chemical	122/3070 3.97%	482/15034 3.21%	0.00475754	122
Biological process	GO:0042742	defense response to bacterium	120/3070 3.91%	451/15034 3%	0.0007925	120
Biological process	GO:0005976	polysaccharide metabolic process	117/3070 3.81%	490/15034 3.26%	0.0322283	117
Biological process	GO:0009733	response to auxin	114/3070 3.71%	443/15034 2.95%	0.00355865	114
Biological process	GO:0042592	homeostatic process	109/3070 3.55%	434/15034 2.89%	0.00929425	109
Biological process	GO:1901615	organic hydroxy compound metabolic process	107/3070 3.49%	375/15034 2.49%	9.25578e-05	107
Cellular component	GO:0048046	apoplast	77/3313 2.32%	320/16665 1.92%	0.0364222	77
Cellular component	GO:0099503	secretory vesicle	36/3313 1.09%	111/16665 0.67%	0.0011958	36
Cellular component	GO:0032993	protein-DNA complex	32/3313 0.97%	86/16665 0.52%	0.000141885	32
Molecular function	GO:0046906	tetrapyrrole binding	123/3132 3.93%	403/15075 2.67%	1.94648e-06	123
Molecular function	GO:0016705	oxidoreductase activity, acting on paired donors, with incorporation or reduction of molecular oxygen	118/3132 3.77%	384/15075 2.55%	2.16658e-06	118
Molecular function	GO:0020037	heme binding	116/3132 3.7%	362/15075 2.4%	2.53149e-07	116
Molecular function	GO:0016746	acyltransferase activity	110/3132 3.51%	364/15075 2.41%	1.09252e-05	110
Molecular function	GO:0005506	iron ion binding	109/3132 3.48%	333/15075 2.21%	1.76392e-07	109
Molecular function	GO:0042802	identical protein binding	105/3132 3.35%	428/15075 2.84%	0.0316406	105
Molecular function	GO:0004497	monooxygenase activity	104/3132 3.32%	315/15075 2.09%	2.0951e-07	104
Molecular function	GO:0016758	hexosyltransferase activity	102/3132 3.26%	349/15075 2.32%	9.74828e-05	102
Molecular function	GO:0008194	UDP-glycosyltransferase activity	95/3132 3.03%	310/15075 2.06%	2.32052e-05	95

## Sheet: TS6
Table S6. Differentially expressed genes (DEGs) in starch and sucrose metabolism and UDP-glycosyltransferase activity in XTMC under CK and HS conditions.
ID	CK-XTMC-1_fpkm	CK-XTMC-2_fpkm	CK-XTMC-3_fpkm	HS-XTMC-1_fpkm	HS-XTMC-2_fpkm	HS-XTMC-3_fpkm
CsaV3_1G005170	0.6446	0.4128	0.4927	1.2787	1.5615	1.1762
CsaV3_1G006270	1.0002	0.9577	0.7339	2.143	1.0862	1.6259
CsaV3_1G006960	4.288	6.3068	5.139	2.1748	2.1461	2.2165
CsaV3_1G010100	9.2012	7.5126	7.6872	1.8272	1.7586	2.1542
CsaV3_1G010680	5.5778	4.8001	5.9883	11.0136	11.6879	13.1013
CsaV3_1G010740	125.388	109.841	125.49	41.5289	42.3448	45.9075
CsaV3_1G022900	7.157	9.583	7.4491	1.2413	1.4279	1.0495
CsaV3_1G022990	5.3829	6.0738	6.037	2.2182	2.7677	1.8859
CsaV3_1G032200	34.8369	32.6978	35.1751	9.4848	8.8744	8.86
CsaV3_1G032890	62.9779	62.3435	58.1846	17.2472	19.7663	20.0864
CsaV3_1G033150	0.701	0.8043	1.0951	4.5834	4.8776	4.9479
CsaV3_1G035800	1.2917	0.8646	1.2854	1.7657	2.3613	2.6073
CsaV3_1G036990	1.4445	0.7933	0.6278	2.5519	2.1388	2.1137
CsaV3_1G038020	5.8164	4.9957	5.0314	8.8716	8.8963	9.8871
CsaV3_1G039930	10.8036	11.8917	11.9013	105.612	103.809	108.972
CsaV3_1G041400	0.0893	0.0364	0.1835	0.4297	0.3842	0.2548
CsaV3_1G042280	29.12	23.2087	29.4023	7.8879	9.0156	9.137
CsaV3_1G043030	5.1977	4.3162	4.4415	1.5594	1.4062	1.3124
CsaV3_2G003280	7.0995	7.7923	7.0657	19.9068	18.3296	17.1727
CsaV3_2G009180	1.2423	0.7184	1.1445	4.8039	4.4807	3.8826
CsaV3_2G011150	86.8616	88.1244	86.5314	24.6981	22.8369	24.6095
CsaV3_2G016560	2.0443	1.5013	1.568	3.1001	4.3207	3.8887
CsaV3_2G018300	0.4418	0.4966	0.5743	1.6271	1.5723	1.3508
CsaV3_2G027830	0.1909	0.2191	0.1961	1.2006	0.9458	0.681
CsaV3_2G028390	0.2693	0.3777	0.4495	1.4357	1.2578	1.6808
CsaV3_2G033300	17.7646	18.0512	18.7935	3.9362	3.3993	3.2932
CsaV3_2G034720	9.5568	9.2003	9.2864	26.0305	27.2655	28.2983
CsaV3_2G034770	1.9978	1.203	1.5083	0.1843	0.109	0.0286
CsaV3_3G000830	2.5583	2.6094	2.4027	7.6739	6.6209	5.1271
CsaV3_3G001510	48.4978	45.4217	48.1141	17.7593	19.4676	19.6556
CsaV3_3G002150	55.3529	56.3038	54.8792	9.4772	10.1241	8.7545
CsaV3_3G004850	11.0004	11.8119	11.9559	1.0792	1.446	1.3458
CsaV3_3G005450	1.3389	0.6487	0.7909	5.4178	4.2069	3.6214
CsaV3_3G008760	3.8484	4.7801	4.188	7.4171	8.4989	6.9308
CsaV3_3G009420	0.2398	0.0204	0.1437	0.6339	0.611	0.594
CsaV3_3G011150	0.1841	0.1596	0.2458	1.2381	1.063	1.2693
CsaV3_3G012430	17.9421	15.0292	15.5952	0.9988	1.0341	1.0858
CsaV3_3G013570	83.1238	92.3384	79.9583	35.4533	38.0688	35.4563
CsaV3_3G016150	65.8691	68.664	63.7305	17.6597	18.9315	21.3429
CsaV3_3G027450	0.1765	0.2701	0.1511	69.8219	78.3527	75.2051
CsaV3_3G028750	26.6379	23.2518	24.2611	8.6377	8.715	7.9725
CsaV3_3G030220	4.4365	3.7524	3.5013	7.8989	7.9636	8.0081
CsaV3_3G030550	3.6949	2.097	3.0609	0.8472	1.1134	0.248
CsaV3_3G031720	381.001	392.417	382.856	1888.8	1875.56	1931.76
CsaV3_3G035620	1.1329	0.9104	0.9521	2.703	3.7314	2.612
CsaV3_3G036340	61.0552	55.3306	61.2212	206.632	222.493	236.001
CsaV3_3G036350	0.5497	0.5119	0.2946	1.6727	1.38	1.6195
CsaV3_3G036980	80.684	81.6693	82.5172	26.2594	30.3603	30.7489
CsaV3_3G041780	17.783	17.2512	16.7229	6.4225	6.8357	6.228
CsaV3_3G045760	13.9414	10.8348	13.557	4.1713	3.4766	3.8092
CsaV3_3G046510	108.641	91.6146	105.241	22.6253	24.5868	20.5429
CsaV3_3G047570	8.4106	7.9073	8.287	17.0191	17.8473	16.121
CsaV3_4G000970	15.9793	16.2178	16.2874	157.655	153.532	163.774
CsaV3_4G001040	0.4189	0.3242	0.5342	0.2528	0.0981	0.0687
CsaV3_4G001600	0.0455	0.1391	0.1868	1.2924	0.9778	1.8913
CsaV3_4G005880	1.0476	1.0411	1.1589	0.0294	0.1521	0.1916
CsaV3_4G008840	23.9576	20.7549	22.4105	8.7442	9.1381	10.0579
CsaV3_4G010020	1.9006	1.9385	1.4756	6.5496	5.6551	5.465
CsaV3_4G011810	43.5359	33.2502	43.1742	14.4104	16.4312	15.6804
CsaV3_4G023220	0	0.264	0.0532	3.6226	3.3404	3.569
CsaV3_4G023300	0.2361	0.5886	0.5928	2.0369	2.9702	3.3371
CsaV3_4G025670	6.9812	6.0369	6.4698	1.7842	2.4057	1.6239
CsaV3_4G028630	16.1232	20.1156	15.1722	4.471	4.8899	4.0048
CsaV3_4G028950	8.2049	7.3426	7.5242	0.5157	1.317	0.3737
CsaV3_4G032280	19.466	18.0631	17.2749	0.8138	0.9436	0.5662
CsaV3_4G032410	9.2629	11.2191	11.101	165.919	166.234	178.401
CsaV3_4G032420	6.3486	4.6038	7.3132	42.0584	45.5394	43.0176
CsaV3_4G032430	26.188	28.5794	26.143	162.817	162.06	168.802
CsaV3_4G032520	0.1275	0.1951	0.2293	0.4882	0.2888	0.398
CsaV3_4G032540	0.3938	0.7746	0.5201	3.3837	3.3759	3.0431
CsaV3_4G032820	363.501	366.282	356.572	50.7831	52.8754	58.8176
CsaV3_4G037030	3.1062	2.5881	3.0335	7.9422	8.2725	7.6459
CsaV3_5G000260	0.1824	0.1116	0.2623	1.7949	2.2713	2.0814
CsaV3_5G001510	5.9406	5.2944	4.7101	11.4479	10.8077	8.914
CsaV3_5G008010	0.7514	0.6227	0.4583	1.6178	2.0206	2.1216
CsaV3_5G008710	31.9873	34.6223	33.0654	11.1146	10.9207	11.2957
CsaV3_5G027050	6.9999	7.7581	6.8011	14.5916	13.6195	13.9701
CsaV3_5G028190	0.2496	0.0849	0.2778	0.3867	0.4946	0.3956
CsaV3_5G028270	4.0479	3.2141	3.7371	18.3236	15.4323	14.1024
CsaV3_5G030780	2.5361	2.3144	2.011	7.7608	7.9092	7.141
CsaV3_5G031040	6.8036	6.2082	5.8521	1.9805	2.3352	1.9437
CsaV3_5G031520	0.236	0.0401	0.2828	8.5592	10.8211	10.0998
CsaV3_5G032750	2.006	1.9867	2.5085	4.8484	4.7071	4.0438
CsaV3_5G033280	186.735	182.323	179.779	319.048	313.366	310.456
CsaV3_5G038490	1.1629	0.9093	0.876	1.6108	2.1506	1.5668
CsaV3_6G000050	7128.85	7894.38	7013.74	2444.71	2507.52	2609.7
CsaV3_6G002560	122.167	92.1645	115.36	18.809	21.5956	18.7256
CsaV3_6G007440	3.2782	2.189	2.3257	5.8031	5.581	5.9722
CsaV3_6G008000	31.7478	36.0123	32.8323	10.5973	11.578	11.4887
CsaV3_6G009290	1.2501	0.8783	0.9131	0.0608	0.1887	0.0991
CsaV3_6G009300	10.9845	11.5559	12.2771	71.1185	79.3162	76.9584
CsaV3_6G009430	1.4216	1.1999	1.0071	3.4845	4.1626	3.2053
CsaV3_6G014190	1.2759	0.7072	0.9402	0.091	0.1256	0.2968
CsaV3_6G015920	0.7508	0.2765	0.4927	0.6614	1.039	0.9174
CsaV3_6G015950	2.983	2.7602	2.1481	0.5045	0.3134	0.4022
CsaV3_6G031530	657.846	631.807	653.385	278.703	256.582	277.69
CsaV3_6G032370	1.8607	1.2077	2.1547	16.5753	15.399	15.0831
CsaV3_6G032380	1.0897	0.7746	1.255	36.7615	35.3315	35.1747
CsaV3_6G032390	0.2615	0.2921	0.2302	2.6688	2.4247	2.1611
CsaV3_6G032570	0.8891	0.4883	0.8782	3.4781	3.8333	2.6834
CsaV3_6G037520	0.2864	0.6134	0.2648	38.7096	44.066	40.4477
CsaV3_6G037720	2.3423	2.1738	2.4711	4.6384	6.0448	6.0209
CsaV3_6G041760	0.6811	0.7237	0.8163	1.707	2.1851	1.4171
CsaV3_6G044930	0.1539	0	0.0988	3.3459	3.0066	2.7223
CsaV3_7G003220	0.621	0.5516	0.5144	0.1314	0.2268	0.1667
CsaV3_7G003260	57.5583	53.8191	55.5161	18.1024	23.6086	20.3009
CsaV3_7G003440	1.2415	1.1972	1.7623	16.6632	18.019	18.2491
CsaV3_7G003840	52.3757	60.6453	53.1719	13.5146	12.7423	14.1816
CsaV3_7G005990	0.576	0.6854	0.8875	22.2556	20.0713	18.6024
CsaV3_7G006260	52.1297	42.9934	45.1613	90.3329	114.435	89.62
CsaV3_7G006280	3.8427	2.6252	2.8302	44.0452	46.2997	47.5807
CsaV3_7G006580	4.2086	2.9846	4.492	0.3596	0.1861	0.2736
CsaV3_7G006590	12.2394	11.949	13.1979	0.2034	0.268	0.3216
CsaV3_7G006600	1.4054	0.8114	1.4165	0.058	0.1201	0.0315
CsaV3_7G006630	15.2822	16.6287	16.4477	34.183	31.0551	29.5294
CsaV3_7G008160	71.3568	66.889	72.1645	13.5096	17.6482	14.5552
CsaV3_7G008180	6.2549	5.3543	5.9949	33.0717	33.2921	32.8987
CsaV3_7G008380	50.1481	46.6758	49.576	133.233	132.311	135.171
CsaV3_7G008400	0.0387	0.237	0.1989	2.6042	1.6221	2.3938
CsaV3_7G008420	0.1034	0.1845	0.1327	0.7913	0.5559	0.4608
CsaV3_7G008440	0	0	0	1.0786	0.911	0.7097
CsaV3_7G011490	87.8038	96.7679	90.3436	198.114	193.994	204.528
CsaV3_7G021570	0.3651	0.5378	0.7292	0.1331	0.1607	0.0482
CsaV3_7G021990	3.3173	3.6691	4.3769	11.7861	12.8871	13.2336
CsaV3_7G025750	1.7144	1.7958	1.9752	3.1416	3.3838	3.7734
CsaV3_7G028580	31.8871	28.7861	32.2509	7.2153	7.3351	7.7808
CsaV3_7G029570	1.9504	1.5501	1.4571	8.3656	10.3534	8.0706
CsaV3_7G029710	11.8309	8.3428	9.9368	1.8928	3.1677	2.2268
CsaV3_7G030570	0.3211	0.6047	0.6851	1.2156	0.6712	1.0572
CsaV3_UNG144090	11.3256	13.7448	9.9773	79.1348	76.6563	74.5669
CsaV3_UNG174360	2.0652	1.4147	2.0897	0.3034	0.4188	0.1099
novel.432	32.6516	32.1996	34.3844	1.9278	1.2474	1.5003
novel.863	0.4568	0	0.1877	3.8969	2.3794	4.1278
novel.865	14.5472	11.9716	13.0347	179.779	180.335	175.803

## Sheet: TS7
Table S7. The cis-acting elements in the promoter of CsIAGLU.
Site Name	sequence	Position	Matrix score.	Strand	Organism	Function
ABRE	ACGTG	476	5	+	Arabidopsis thaliana	cis-acting element involved in the abscisic acid responsiveness
	ACGTG	2296	5	-
	ACGTG	2879	5	-
	ACGTG	3629	5	+
	ACGTG	3889	5	-
ARE	AAACCA	253	6	+	Zea mays	cis-acting regulatory element essential for the anaerobic induction
	AAACCA	1126	6	-
	AAACCA	1152	6	+
	AAACCA	1654	6	-
	AAACCA	2721	6	-
G-Box	CACGTC	2296	6	+		cis-acting regulatory element involved in light responsiveness
	CACGAC	2771	6	-
	CAGACGTGGCA	3626	10	+	Nicotiana plumbaginifolia
	TACGTG	3889	6	-	Arabidopsis thaliana
	CACGTT	475	6	-	Pisum sativum
	CACGTT	2879	6	+
	CACGTT	3628	6	-
GATA-motif	GATAGGG	961	7	+	Pisum sativum
GTGGC-motif	CAGCGTGTGGC	3559	10	-	Hordeum vulgare
GT1-motif	GGTTAA	2166	6	+	Arabidopsis thaliana
	GGTTAA	3729	6	+
I-box	gGATAAGGTG	945	9	+	Zea mays
LTR	CCGAAA	3453	6	+	Hordeum vulgare	cis-acting element involved in low-temperature responsiveness
MRE	AACCTAA	3335	7	+	Petroselinum crispum	MYB binding site involved in light responsiveness
MYC	CATTTG	368	6	+	Arabidopsis thaliana	MYC binding site
	CATTTG	525	6	+
	CATTTG	2161	6	-
	CATTTG	2365	6	-
	CATTTG	2408	6	-
	CATTTG	3164	6	+
	CATTTG	3211	6	+
MYB	TAACTG	2177	6	+	Arabidopsis thaliana	MYB binding site
	TAACTG	3309	6	-
	CCGTTG	2955	6	-
	CAACTG	3347	6	-
	CAACCA	85	6	+
	CAACCA	345	6	+
	CAACCA	498	6	-
	CAACCA	726	6	-
	CAACCA	901	6	-
	TAACCA	1952	6	-
	CAACCA	2019	6	+
	TAACCA	2165	6	-
	TAACCA	3081	6	-
	CAACCA	3322	6	-
	CAACAG	3377	6	+
	CAACCA	3585	6	-
	CAACAG	3663	6	+
	TAACCA	3728	6	-
STRE	AGGGG	818	5	+	Arabidopsis thaliana	stress response promoter element
	AGGGG	1100	5	+
TCA-element	CCATCTTTTT	578	9	-	Nicotiana tabacum	cis-acting element involved in salicylic acid responsiveness
	CCATCTTTTT	649	9	+
	CCATCTTTTT	3058	9	+
TGA-element	AACGAC	2926	6	-	Brassica oleracea	auxin-responsive element
	AACGAC	3431	6	+
TGACG-motif	TGACG	932	5	-	Hordeum vulgare	cis-acting regulatory element involved in the MeJA-responsiveness
	TGACG	1016	5	+
	TGACG	2376	5	-
	TGACG	2400	5	-
	TGACG	2530	5	-
	TGACG	2736	5	+
W-box	TTGACC	299	6	+	Arabidopsis thaliana	WRKY binding site
	TTGACC	510	6	+
	TTGACC	2821	6	-
WUN-motif	TTATTACAT	355	9	-	Nicotiana glutinosa	wound-responsive element
	CCATTTCAA	1858	9	-
	AAATTTCTT	3202	9	-
	CCATTTCAA	3811	9	-

## Sheet: TS8
Table S8. Primers used in this study.
Primers for transformation and mutants identification
1300-CsIAGLU-GFP-F	CCAAATCGACTCTAGTCTAGAATGAATAACACAACACCCAATC
1300-CsIAGLU-GFP-R	GCCCTTGCTCACCATGGTACCAGAACATACGTGATCCACA
1300-CsDREB2C-GFP-F	CCAAATCGACTCTAGTCTAGAATGACGTCTGAGAATTCTAGTGGAGG
1300-CsDREB2C-GFP-R	CTTGCTCACCATGGTACCTCCATGGAAGCATAAATCAAGCC
CsIAGLU-DT1-BsF	ATATATGGTCTCGATTGCTATCCGCCTACCGCCGTAGTT
CsIAGLU-DT1-F0	TGCTATCCGCCTACCGCCGTAGTTTTAGAGCTAGAAATAGC
CsIAGLU-DT2-R0	AACGCTCGTAGATCGAAATAGGCAATCTCTTAGTCGACTCTAC
CsIAGLU-DT2-BsR	ATTATTGGTCTCGAAACGCTCGTAGATCGAAATAGGCAA
CsIAGLU-clone-F	TTTAGTTACACATTGTGCTCAAGGC
CsIAGLU-clone-R	TAGACAACTGATGCTTTAGGTTTCG
CsDREB2C-DT1-BsF	ATATATGGTCTCGATTGAGTGGACACTCTAAACAAGGTT
CsDREB2C-DT1-F0	TGAGTGGACACTCTAAACAAGGTTTTAGAGCTAGAAATAGC
CsDREB2C-DT2-R0	AACCATGTCCTCTGTCTAACACCAATCTCTTAGTCGACTCTAC
CsDREB2C-DT2-BsR	ATTATTGGTCTCGAAACCATGTCCTCTGTCTAACACCAA
CsDREB2C-clone-F	ATGACGTCTGAGAATTCTAGTG
CsDREB2C-clone-R	TTCACCTTCAGTTCCTCCA
Primers for qRT-PCR
qCsDREB2C-F1	ACGATATCTCCTGTTGCTTCT
qCsDREB2C-R1	TTTCACCTTCAGTTCCTCCA
qCsDREB2C-F2	TTCCTTTCTTCTCCGTCCA
qCsDREB2C-R2	TACCCATTTCGCCTCTTTCT
qCsIAGLU-F	CGTCGTGGATCTGATGCTTTG
qCsIAGLU-R	TACAATGCGAAAACGACAGCC
qCsUBI-F	CACCAAGCCCAAGAAGATC
qCsUBI-R	TAAACCTAATCACCACCAGC
Primers for dual-Luciferase reporter assay
0800-pCsIAGLU-F	TATAGGGCGAATTGGGTACCATAATGGCAAACCTGGCA
0800-pCsIAGLU-R	GCTCTAGAACTAGTGGATCCACTGTGGATTAGGATAGAAA
62SK-CsDREB2C-F	GCTCTAGAACTAGTGGATCCATGACGTCTGAGAATTCTAGTGGAG
62SK-CsDREB2C-R	GATTTCAGCGAATTGGTACCTCATCCATGGAAGCATAAATCAAGCC
Primers for Y1H
pLacZi-pCsIAGLU-P1-F	AATTCGTGGCGACATCGTGGCGACATCGTGGCGACATCC
pLacZi-pCsIAGLU-P1-R	TCGAGGATGTCGCCACGATGTCGCCACGATGTCGCCACG
pLacZi-pCsIAGLU-P2-F	AATTCGGGGCGACGATGGGGCGACGATGGGGCGACGATC
pLacZi-pCsIAGLU-P2-R	TCGAGATCGTCGCCCCATCGTCGCCCCATCGTCGCCCCG
pLacZi-pCsIAGLU-P3-F	AATTCTTCGTCGTCAATTCGTCGTCAATTCGTCGTCAAC
pLacZi-pCsIAGLU-P3-R	TCGAGTTGACGACGAATTGACGACGAATTGACGACGAAG
pLacZi-pCsIAGLU-P4-F	AATTCCATACGACGACCATACGACGACCATACGACGACC
pLacZi-pCsIAGLU-P4-R	TCGAGGTCGTCGTATGGTCGTCGTATGGTCGTCGTATGG
pB42AD-CsDREB2C-F	ATGCCTCTCCCGAATTCATGACGTCTGAGAATTCTAGTGGAGG
pB42AD-CsDREB2C-R	GTCCAAAGCTTCTCGAGTCATCCATGGAAGCATAAATCAAGCC
Primers for EMSA
CsDREB2C.L-GST-F	TCCAGGGGCCCCTGGGATCCATGACGTCTGAGAATTCTAGTGGAGG
CsDREB2C.L-GST-R	TCGAGTCGACCCGGGAATTCTCATCCATGGAAGCATAAATCAAGCC
CsIAGLU-P2-F-biotin	GATCACAAAAGTGAAGGGGCGACGATGGCGGTCACGGAAT
CsIAGLU-P2-F	GATCACAAAAGTGAAGGGGCGACGATGGCGGTCACGGAAT
CsIAGLU-P2-R	ATTCCGTGACCGCCATCGTCGCCCCTTCACTTTTGTGATC
